# Supplementary material for: [N,N-Bis(2-pyridylmeth­yl)glycinato-κ4 N,N′,N′′,O]dichloridoiron(III)–[N,N-bis­(2-pyridylmeth­yl)glycine-κ4 N,N′,N′′,O]dichloridozinc(II) (1/1)
Source: Acta Crystallogr Sect E Struct Rep Online. 2009 Nov 28;65(Pt 12):m1706. doi: 10.1107/S1600536809051022 (PMC2972039; doi:10.1107/S1600536809051022)
Supplement: Supplementary file 2 [file e-65-m1706-Isup2.hkl]

# 
# h,k,l, Fc-squared, Fo-squared, sigma(Fo-squared) and status flag 
# 
data_I
_shelx_title ' cm0508 in P2(1)/c' 
_shelx_refln_list_code          4 
_shelx_F_calc_maximum      228.93 
_exptl_crystal_F_000       790.00 
_reflns_d_resolution_high  0.7001 
 
loop_ 
 _symmetry_equiv_pos_as_xyz 
 'x, y, z' 
 '-x, y+1/2, -z+1/2' 
 '-x, -y, -z' 
 'x, -y-1/2, z-1/2' 
 
_cell_length_a     8.8710 
_cell_length_b    13.1898 
_cell_length_c    13.3983 
_cell_angle_alpha  90.000 
_cell_angle_beta   91.737 
_cell_angle_gamma  90.000 
 
_shelx_F_squared_multiplier     1.000 
 
loop_ 
 _refln_index_h 
 _refln_index_k 
 _refln_index_l 
 _refln_F_squared_calc 
 _refln_F_squared_meas 
 _refln_F_squared_sigma 
 _refln_observed_status 
   2   0   0     8817.27     8681.59     82.35 o 
   3   0   0     1641.18     1575.56     15.26 o 
   4   0   0      173.56      209.03      7.99 o 
   5   0   0     3349.71     3239.03     33.72 o 
   6   0   0     2830.16     2707.57     29.57 o 
   7   0   0     1599.86     1595.60     24.29 o 
   8   0   0     8290.07     8254.97    142.80 o 
   9   0   0      116.80      171.56     18.61 o 
  10   0   0     3788.51     3679.72     92.10 o 
  11   0   0       83.52       83.96     22.49 o 
  12   0   0      241.07      321.49     48.17 o 
   2   1   0      493.42      445.66      3.75 o 
   3   1   0      758.38      847.86      6.63 o 
   4   1   0      537.01      573.19      6.02 o 
   5   1   0      425.82      497.01      5.87 o 
   6   1   0      102.15      105.44      3.44 o 
   7   1   0       52.41       87.48      4.90 o 
   8   1   0      223.18      234.71     10.16 o 
   9   1   0     1152.41     1076.04     27.34 o 
  10   1   0        2.93       -1.18     12.14 o 
  11   1   0        7.46        6.53     14.90 o 
  12   1   0        5.97        0.55     24.70 o 
   1   2   0       76.97       85.27      2.65 o 
   2   2   0      385.64      368.50      4.36 o 
   3   2   0     4290.79     4165.32     27.61 o 
   4   2   0      154.61      157.96      3.07 o 
   5   2   0     2442.80     2375.54     17.94 o 
   6   2   0       33.60       58.88      3.13 o 
   7   2   0      931.23      934.94     13.44 o 
   8   2   0      234.40      275.82     12.75 o 
   9   2   0       39.94       38.31      9.70 o 
  10   2   0      612.03      578.11     25.55 o 
  11   2   0       21.06       40.84     18.19 o 
  12   2   0      201.59      181.33     24.67 o 
   1   3   0      758.52      665.92      7.17 o 
   2   3   0      184.69      201.48      3.02 o 
   3   3   0        4.33        8.28      1.45 o 
   4   3   0      641.74      713.90      6.68 o 
   5   3   0     1068.68     1353.58     12.12 o 
   6   3   0     1403.69     1371.59     14.44 o 
   7   3   0      629.04      676.21     13.61 o 
   8   3   0       44.55       49.24      6.47 o 
   9   3   0     1752.62     1756.66     32.55 o 
  10   3   0        7.83        5.83     12.73 o 
  11   3   0      451.17      475.04     26.41 o 
  12   3   0       14.57       26.69     21.35 o 
   0   4   0     2316.11     2333.66     31.71 o 
   1   4   0       73.35       74.79      2.23 o 
   2   4   0     2958.52     2928.42     22.38 o 
   3   4   0     2760.30     3089.61     21.73 o 
   4   4   0     1701.20     1839.19     13.74 o 
   5   4   0      493.30      531.77      7.77 o 
   6   4   0      420.46      399.16      7.17 o 
   7   4   0      120.43      116.76      6.33 o 
   8   4   0      893.51      985.82     15.89 o 
   9   4   0       44.90       33.56      8.51 o 
  10   4   0      259.58      306.14     35.89 o 
  11   4   0       20.46       31.83     19.04 o 
  12   4   0       93.89       80.22     24.02 o 
   1   5   0     1568.84     1520.36     15.05 o 
   2   5   0     5312.73     5343.92     42.41 o 
   3   5   0        2.70       61.70      2.71 o 
   4   5   0     2960.47     2668.33     19.61 o 
   5   5   0        0.89      107.07      3.49 o 
   6   5   0     3230.05     3140.45     32.22 o 
   7   5   0       17.84       46.04      5.70 o 
   8   5   0      610.06      594.80     13.30 o 
   9   5   0      163.22      134.78     10.83 o 
  10   5   0       72.61      119.51     19.95 o 
  11   5   0       72.74       85.32     19.99 o 
  12   5   0      539.28      625.52     51.73 o 
   0   6   0    20478.03    20947.73    300.33 o 
   1   6   0     8467.86     8725.04     76.79 o 
   2   6   0     5723.79     5786.81     46.05 o 
   3   6   0     4888.77     4590.89     35.86 o 
   4   6   0      136.22      125.89      4.20 o 
   5   6   0    10226.77    10144.20     85.99 o 
   6   6   0      590.85      561.32     10.25 o 
   7   6   0     2329.23     2301.03     28.97 o 
   8   6   0     1247.09     1234.27     21.37 o 
   9   6   0       33.67       25.70      9.69 o 
  10   6   0      587.84      554.89     42.81 o 
  11   6   0      416.08      326.34     31.51 o 
  12   6   0      105.77      135.09     44.10 o 
   1   7   0     1105.70     1096.23     11.12 o 
   2   7   0     1172.43     1304.94     13.03 o 
   3   7   0      537.41      621.31      8.69 o 
   4   7   0      907.45      923.76     11.79 o 
   5   7   0       39.82       46.46      4.67 o 
   6   7   0      216.26      213.63      6.89 o 
   7   7   0       48.33       40.76      6.68 o 
   8   7   0       31.70       78.18     10.36 o 
   9   7   0       84.34      100.73     11.40 o 
  10   7   0        0.43       -3.23     14.21 o 
  11   7   0      140.71      158.02     29.31 o 
   0   8   0      842.34      842.21     18.95 o 
   1   8   0      244.37      225.38      4.85 o 
   2   8   0     1053.97     1055.26     10.62 o 
   3   8   0     5512.07     5520.79     48.19 o 
   4   8   0        8.09       47.55      4.57 o 
   5   8   0     2873.44     2874.50     32.07 o 
   6   8   0      182.94      182.79      7.96 o 
   7   8   0      145.08      185.95     10.64 o 
   8   8   0      361.10      407.96     24.30 o 
   9   8   0       48.77       39.18     10.99 o 
  10   8   0      112.18      119.11     16.58 o 
  11   8   0      129.61       97.55     20.75 o 
   1   9   0       42.32       48.80      4.13 o 
   2   9   0     1072.10     1051.49     13.61 o 
   3   9   0      275.87      275.12      6.40 o 
   4   9   0     2678.58     2655.88     28.40 o 
   5   9   0      155.68      197.93      7.88 o 
   6   9   0     2901.07     2796.99     44.08 o 
   7   9   0      105.08      113.76     14.22 o 
   8   9   0        2.49        4.19     11.53 o 
   9   9   0        3.77        9.51     16.15 o 
  10   9   0      112.06      106.84     21.12 o 
  11   9   0       64.22       68.99     28.70 o 
   0  10   0      640.15      594.88     18.44 o 
   1  10   0      145.63      133.11      5.67 o 
   2  10   0     1049.24     1004.65     13.73 o 
   3  10   0      151.51      156.27      5.98 o 
   4  10   0       44.97       45.76      6.21 o 
   5  10   0      209.62      218.89      9.30 o 
   6  10   0      314.39      308.82     13.05 o 
   7  10   0       69.40       71.96     12.01 o 
   8  10   0       36.53       36.75     18.05 o 
   9  10   0      110.17       78.05     18.70 o 
  10  10   0        0.59        1.81     20.28 o 
   1  11   0     3497.43     3346.47     41.16 o 
   2  11   0      175.36      358.40      9.25 o 
   3  11   0     1337.66     1322.67     20.56 o 
   4  11   0     1350.08     1350.42     21.55 o 
   5  11   0        1.41       67.21      8.66 o 
   6  11   0     1553.73     1480.27     41.80 o 
   7  11   0     1713.30     1737.03     45.82 o 
   8  11   0        6.40       42.48     16.11 o 
   9  11   0      449.83      458.70     26.45 o 
  10  11   0       18.04       44.67     23.37 o 
   0  12   0      773.79      795.84     55.57 o 
   1  12   0      132.52      151.04     10.26 o 
   2  12   0      636.06      589.64     14.43 o 
   3  12   0     1147.29     1162.50     21.38 o 
   4  12   0      271.54      313.73     13.10 o 
   5  12   0     2159.35     1980.50     39.79 o 
   6  12   0       99.18      103.52     13.28 o 
   7  12   0      237.20      247.74     33.77 o 
   8  12   0      192.86      180.66     20.51 o 
   9  12   0       28.27       26.62     19.91 o 
   1  13   0     2676.88     2599.44     37.45 o 
   2  13   0      255.74      292.79     17.09 o 
   3  13   0     1665.68     1620.35     31.26 o 
   4  13   0      799.98      786.98     21.43 o 
   5  13   0      188.65      210.84     14.65 o 
   6  13   0      303.31      292.85     19.71 o 
   7  13   0      342.43      360.96     34.21 o 
   8  13   0      189.18      162.25     26.18 o 
   9  13   0      904.71      874.75     45.44 o 
   0  14   0     1684.86     1662.40     66.24 o 
   1  14   0       30.08       45.05      9.47 o 
   2  14   0      853.56      895.95     21.81 o 
   3  14   0      328.99      326.33     14.33 o 
   4  14   0       40.29       26.47     10.89 o 
   5  14   0       65.36       62.57     13.50 o 
   6  14   0      209.78      226.21     20.11 o 
   7  14   0      107.19      156.72     20.25 o 
   8  14   0      481.97      497.54     36.71 o 
   1  15   0      517.51      500.14     18.95 o 
   2  15   0       90.66      105.94     11.73 o 
   3  15   0       19.02       21.07     12.19 o 
   4  15   0       20.85       25.49     12.83 o 
   5  15   0       22.62       43.83     17.29 o 
   6  15   0        2.17        6.90     18.47 o 
   7  15   0       53.91       38.17     24.20 o 
   0  16   0       62.29       79.55     15.47 o 
   1  16   0      286.07      311.50     19.71 o 
   2  16   0       57.08       50.84     12.20 o 
   3  16   0       45.32       43.71     12.65 o 
   4  16   0       79.44       63.11     15.44 o 
   5  16   0      180.75      159.24     20.28 o 
   6  16   0      186.59      183.34     23.19 o 
   1  17   0      900.26      893.04     55.67 o 
   2  17   0       27.82       90.98     16.23 o 
   3  17   0      618.34      655.83     25.01 o 
   4  17   0      469.82      444.23     26.36 o 
   5  17   0       40.80       31.91     20.27 o 
   0  18   0       59.07       10.02     33.21 o 
   1  18   0       94.47      191.07     19.30 o 
   2  18   0      155.55      165.98     22.77 o 
   3  18   0      105.19      118.97     22.34 o 
 -12   1   1        0.64       15.15     25.50 o 
 -11   1   1      356.52      338.98     35.78 o 
 -10   1   1      198.53      214.49     16.00 o 
  -9   1   1     2503.51     2465.56     41.20 o 
  -8   1   1     4066.53     3940.70     45.51 o 
  -7   1   1     1201.08     1165.05     17.44 o 
  -6   1   1     7292.91     6969.01     49.01 o 
  -5   1   1      327.99      400.74      5.43 o 
  -4   1   1     5483.37     5486.55     35.50 o 
  -3   1   1     3621.56     3408.52     23.03 o 
  -2   1   1      895.17      964.90      7.66 o 
   2   1   1    43387.01    40455.93    263.96 o 
   3   1   1        6.37       12.90      1.46 o 
   4   1   1    15317.72    15393.38     98.54 o 
   5   1   1      161.53      186.90      5.46 o 
   6   1   1      221.59      213.74      4.43 o 
   7   1   1      671.18      747.81     12.52 o 
   8   1   1        8.00       59.40      7.80 o 
   9   1   1     3137.65     3120.14     48.67 o 
  10   1   1      808.75      818.97     29.39 o 
  11   1   1      790.43      728.85     30.20 o 
  12   1   1      600.07      653.13     33.73 o 
 -12   2   1        1.57       -1.69     25.47 o 
 -11   2   1        2.15        3.68     17.27 o 
 -10   2   1      160.68      178.63     17.91 o 
  -9   2   1      472.27      464.87     15.96 o 
  -8   2   1      144.61      196.82     11.73 o 
  -7   2   1      328.59      406.56     15.30 o 
  -6   2   1      484.92      476.97      7.34 o 
  -5   2   1     3059.98     3146.79     24.66 o 
  -4   2   1       35.15       49.79      2.30 o 
  -3   2   1     3165.22     3237.06     22.48 o 
  -2   2   1     6344.84     6923.40     47.11 o 
  -1   2   1       38.27       55.38      1.65 o 
   1   2   1      243.89      227.47      2.46 o 
   2   2   1     7493.30     7496.89     50.65 o 
   3   2   1     1945.62     1889.19     13.72 o 
   4   2   1       30.61       45.42      2.63 o 
   5   2   1       72.45      100.82      3.09 o 
   6   2   1      102.53      140.07      6.38 o 
   7   2   1      355.65      358.84      7.83 o 
   8   2   1     1370.10     1399.16     20.44 o 
   9   2   1      178.48      230.27     11.70 o 
  10   2   1      615.24      612.62     22.74 o 
  11   2   1       40.22       34.94     15.88 o 
  12   2   1      246.51      256.84     26.76 o 
 -12   3   1       36.09       36.34     25.41 o 
 -11   3   1      396.47      381.91     25.49 o 
 -10   3   1      266.14      259.92     20.32 o 
  -9   3   1       49.47       59.68     10.49 o 
  -8   3   1        4.39       12.52      6.10 o 
  -7   3   1        9.69       15.28      4.94 o 
  -6   3   1      127.76      166.01      4.78 o 
  -5   3   1     2315.77     2277.83     17.77 o 
  -4   3   1       46.73      111.87      2.92 o 
  -3   3   1     2464.47     2576.90     18.80 o 
  -2   3   1     2467.90     2594.41     18.94 o 
  -1   3   1      666.43      621.14      6.10 o 
   0   3   1     1963.78     2137.85     19.14 o 
   1   3   1      273.40      290.19      3.62 o 
   2   3   1      162.27      156.90      2.59 o 
   3   3   1     4615.38     4700.48     33.62 o 
   4   3   1      891.50     1082.27      9.71 o 
   5   3   1      298.20      309.56      4.60 o 
   6   3   1      934.12      901.91     10.67 o 
   7   3   1      290.07      316.10      7.52 o 
   8   3   1      548.00      528.37     12.03 o 
   9   3   1        7.84       12.11      8.72 o 
  10   3   1      254.23      263.92     15.35 o 
  11   3   1       98.36       96.16     20.04 o 
  12   3   1        1.48        4.16     21.04 o 
 -12   4   1      180.93      243.29     32.71 o 
 -11   4   1       36.21       54.40     18.93 o 
 -10   4   1      907.57     1025.39     33.90 o 
  -9   4   1       12.95       14.62      9.55 o 
  -8   4   1       66.39      155.02     11.74 o 
  -7   4   1     1051.56     1077.00     14.87 o 
  -6   4   1      212.63      253.26      5.64 o 
  -5   4   1     2062.52     2028.58     16.24 o 
  -4   4   1      166.99      127.23      2.96 o 
  -3   4   1      581.31      776.18      7.93 o 
  -2   4   1     1972.26     1883.87     15.26 o 
  -1   4   1     3230.35     3374.97     31.34 o 
   0   4   1     5777.71     5609.39     48.86 o 
   1   4   1      676.45      647.20      6.43 o 
   2   4   1     1603.89     1683.22     13.58 o 
   3   4   1     1740.33     1543.45     12.08 o 
   4   4   1     1267.53     1429.10     11.53 o 
   5   4   1     1105.68     1124.85     10.14 o 
   6   4   1      722.40      762.26     12.35 o 
   7   4   1     1385.21     1470.29     21.84 o 
   8   4   1      280.44      320.63     10.06 o 
   9   4   1       64.97       85.71     10.91 o 
  10   4   1      467.46      473.72     18.36 o 
  11   4   1      107.52      109.49     25.27 o 
  12   4   1        4.93        3.53     21.92 o 
 -12   5   1       80.55       80.54     24.23 o 
 -11   5   1      414.75      458.68     27.67 o 
 -10   5   1      221.51      248.40     21.41 o 
  -9   5   1      995.30      985.31     23.81 o 
  -8   5   1      858.59      843.38     17.24 o 
  -7   5   1      390.66      412.01      9.56 o 
  -6   5   1     3463.23     3375.02     30.23 o 
  -5   5   1      530.57      663.60      8.00 o 
  -4   5   1     1377.46     1243.26     11.09 o 
  -3   5   1     5393.68     5399.02     39.82 o 
  -2   5   1      966.91     1122.53      9.73 o 
  -1   5   1     5185.45     5108.90     41.06 o 
   0   5   1     4629.92     4789.68     40.42 o 
   1   5   1     7063.50     7057.55     54.61 o 
   2   5   1     3341.83     3062.71     24.19 o 
   3   5   1     1709.62     1934.23     20.21 o 
   4   5   1     2105.98     1978.87     15.13 o 
   5   5   1      337.96      273.23      4.83 o 
   6   5   1     1797.43     1769.28     20.34 o 
   7   5   1      488.72      524.20     11.05 o 
   8   5   1        0.49       -2.82      6.50 o 
   9   5   1     1704.67     1684.76     27.11 o 
  10   5   1      520.71      514.48     21.65 o 
  11   5   1       11.58        6.73     16.03 o 
  12   5   1       14.89       23.76     28.61 o 
 -12   6   1      600.65      689.37     61.39 o 
 -11   6   1       18.05       13.81     20.01 o 
 -10   6   1      498.69      528.97     25.95 o 
  -9   6   1       24.53       71.66     10.04 o 
  -8   6   1      270.42      261.15     11.48 o 
  -7   6   1      228.91      236.30      9.01 o 
  -6   6   1     1212.37     1231.88     15.98 o 
  -5   6   1      247.79      264.33      5.77 o 
  -4   6   1     2080.40     2012.49     16.97 o 
  -3   6   1     3980.01     4187.36     32.90 o 
  -2   6   1     2853.32     2697.63     20.99 o 
  -1   6   1     2106.86     2303.64     19.90 o 
   0   6   1     4759.40     5065.14     48.60 o 
   1   6   1       13.42       78.57      2.69 o 
   2   6   1       55.09      107.46      2.95 o 
   3   6   1     6656.82     6631.49     50.70 o 
   4   6   1     3880.26     3881.92     31.42 o 
   5   6   1     2982.26     3085.33     25.65 o 
   6   6   1     1676.46     1711.04     20.01 o 
   7   6   1      173.74      154.11      7.68 o 
   8   6   1      231.75      209.68     11.69 o 
   9   6   1       44.67       44.11      9.32 o 
  10   6   1        4.09       18.46     13.80 o 
  11   6   1       65.44       73.91     20.04 o 
 -11   7   1      904.53      933.32     37.52 o 
 -10   7   1       75.02       82.21     15.66 o 
  -9   7   1     1352.76     1338.26     28.82 o 
  -8   7   1       40.07       39.14      8.93 o 
  -7   7   1        6.68        7.15      6.99 o 
  -6   7   1     4523.42     4347.29     45.61 o 
  -5   7   1      952.36      928.50     22.68 o 
  -4   7   1     7963.69     7786.61     61.62 o 
  -3   7   1     7861.99     7767.67     56.99 o 
  -2   7   1      969.07      856.83      8.86 o 
  -1   7   1     5655.77     5555.53     47.42 o 
   0   7   1       12.81       21.43      2.74 o 
   1   7   1     4564.58     4594.02     38.21 o 
   2   7   1     5959.66     5778.93     45.97 o 
   3   7   1      366.78      428.44      6.83 o 
   4   7   1     9307.26     9156.53     77.76 o 
   5   7   1     3160.69     3026.94     38.88 o 
   6   7   1     4204.53     4096.64     45.29 o 
   7   7   1     1696.01     1718.38     23.79 o 
   8   7   1      162.17      146.55     12.43 o 
   9   7   1      560.29      544.73     26.02 o 
  10   7   1       69.75       61.15     17.38 o 
  11   7   1      219.13      217.27     23.17 o 
 -11   8   1      110.78       87.52     28.71 o 
 -10   8   1        0.77       11.34     15.18 o 
  -9   8   1      679.72      663.93     18.80 o 
  -8   8   1       29.88       33.89      9.09 o 
  -7   8   1      386.75      376.34     17.69 o 
  -6   8   1        1.53       57.35      6.71 o 
  -5   8   1      704.36      703.29     11.61 o 
  -4   8   1     1457.15     1427.39     18.90 o 
  -3   8   1        0.83       34.50      3.22 o 
  -2   8   1       26.47       30.46      2.85 o 
  -1   8   1     2646.30     2815.98     27.01 o 
   0   8   1       33.22       56.20      4.37 o 
   1   8   1     1314.18     1238.57     13.27 o 
   2   8   1       19.28       23.11      3.10 o 
   3   8   1       10.64        7.73      3.33 o 
   4   8   1      647.79      597.04      9.58 o 
   5   8   1       69.32       72.66      6.29 o 
   6   8   1        0.64       -1.71      5.75 o 
   7   8   1      138.33      152.59      9.22 o 
   8   8   1      124.16      149.44     14.19 o 
   9   8   1        5.36        1.86     13.69 o 
  10   8   1        0.88        3.53     16.25 o 
  11   8   1       41.91       17.87     20.19 o 
 -11   9   1       93.22       99.22     30.17 o 
 -10   9   1      177.49      153.92     20.81 o 
  -9   9   1       88.22       74.28     13.32 o 
  -8   9   1       30.54       43.41     11.22 o 
  -7   9   1        1.53       16.24     10.09 o 
  -6   9   1      534.38      442.04     15.87 o 
  -5   9   1      120.85      115.36      6.82 o 
  -4   9   1      116.76      118.14      5.63 o 
  -3   9   1      129.19      125.44      5.17 o 
  -2   9   1      169.28      182.94      4.97 o 
  -1   9   1      933.30      933.95     12.94 o 
   0   9   1      642.15      581.17      9.69 o 
   1   9   1      255.31      281.73      6.31 o 
   2   9   1        9.82        6.94      3.69 o 
   3   9   1       46.79       58.80      4.36 o 
   4   9   1      161.85      165.25      7.16 o 
   5   9   1      292.45      296.23      9.22 o 
   6   9   1      285.01      252.18     12.19 o 
   7   9   1      391.72      411.75     16.83 o 
   8   9   1       21.70       29.94     13.58 o 
   9   9   1      173.13      126.82     21.58 o 
  10   9   1        0.60        8.32     18.51 o 
  11   9   1       23.50        0.46     26.53 o 
 -10  10   1      357.15      398.50     28.29 o 
  -9  10   1      107.72      106.09     16.73 o 
  -8  10   1      285.24      355.33     18.45 o 
  -7  10   1      108.62      137.07     14.76 o 
  -6  10   1      173.02      203.58     22.45 o 
  -5  10   1      802.22      787.78     18.77 o 
  -4  10   1      452.11      502.62     15.99 o 
  -3  10   1     1381.34     1364.90     18.28 o 
  -2  10   1     4243.13     4151.89     43.43 o 
  -1  10   1       89.40      287.23      8.92 o 
   0  10   1      934.81      951.41     13.65 o 
   1  10   1       97.79      111.22      6.39 o 
   2  10   1       11.11      149.07      7.20 o 
   3  10   1      871.94      911.23     13.83 o 
   4  10   1      104.68      302.07      8.95 o 
   5  10   1     2241.87     2110.13     27.60 o 
   6  10   1      241.74      319.73     12.27 o 
   7  10   1      240.14      305.29     16.31 o 
   8  10   1      988.48      965.41     32.89 o 
   9  10   1        9.51        5.04     20.60 o 
  10  10   1      123.57      132.39     22.93 o 
 -10  11   1       14.94       24.37     22.18 o 
  -9  11   1       27.79       16.96     15.35 o 
  -8  11   1        1.93       -5.33     14.93 o 
  -7  11   1       55.24       79.36     12.73 o 
  -6  11   1      337.62      332.24     17.93 o 
  -5  11   1      859.01      927.29     26.82 o 
  -4  11   1      275.15      265.87     10.75 o 
  -3  11   1      688.31      735.60     12.78 o 
  -2  11   1      106.03      123.44      7.01 o 
  -1  11   1      624.02      651.34     13.22 o 
   0  11   1      261.73      246.31      8.22 o 
   1  11   1       54.76       45.02      5.81 o 
   2  11   1      777.70      761.72     16.46 o 
   3  11   1     1833.97     1794.80     25.52 o 
   4  11   1      159.29      147.00      8.92 o 
   5  11   1       87.50      125.12      9.21 o 
   6  11   1      594.82      595.26     17.64 o 
   7  11   1      350.20      382.10     18.38 o 
   8  11   1      110.42       84.13     21.97 o 
   9  11   1        4.92        3.67     21.98 o 
  10  11   1        0.71        1.59     20.74 o 
  -9  12   1      540.42      492.05     28.34 o 
  -8  12   1      339.16      341.62     23.78 o 
  -7  12   1     1526.35     1491.54     39.99 o 
  -6  12   1      336.55      374.42     35.29 o 
  -5  12   1     1734.98     1683.43     34.40 o 
  -4  12   1       90.98      154.42      9.93 o 
  -3  12   1      372.07      383.87     12.27 o 
  -2  12   1     3142.69     3077.12     42.65 o 
  -1  12   1      524.87      579.88     18.60 o 
   0  12   1     1197.57     1242.80     21.36 o 
   1  12   1     3948.11     3805.53     60.51 o 
   2  12   1     1636.34     1690.65     26.75 o 
   3  12   1     4135.93     3947.19     52.72 o 
   4  12   1      245.67      326.55     11.81 o 
   5  12   1     1655.45     1685.66     39.10 o 
   6  12   1      720.24      680.24     22.18 o 
   7  12   1       68.45      129.12     16.85 o 
   8  12   1      700.62      664.12     45.88 o 
   9  12   1      779.06      824.24     41.36 o 
  -9  13   1      103.03      152.33     28.90 o 
  -8  13   1      161.87      201.50     21.29 o 
  -7  13   1      349.60      356.47     22.68 o 
  -6  13   1      687.05      675.77     26.69 o 
  -5  13   1       29.98       37.93     11.46 o 
  -4  13   1     1673.00     1601.39     33.83 o 
  -3  13   1      700.67      656.93     18.10 o 
  -2  13   1       69.26       73.17     11.96 o 
  -1  13   1     1291.57     1233.10     32.05 o 
   0  13   1      512.89      500.62     25.03 o 
   1  13   1     1407.69     1408.15     30.54 o 
   2  13   1      759.76      795.18     17.71 o 
   3  13   1      248.69      276.59     12.96 o 
   4  13   1     1295.47     1243.82     26.05 o 
   5  13   1       20.69       21.73     10.36 o 
   6  13   1      445.41      453.35     19.87 o 
   7  13   1      794.17      715.82     28.89 o 
   8  13   1      131.43      139.30     25.01 o 
   9  13   1      357.71      428.32     43.46 o 
  -8  14   1       33.52       20.34     21.14 o 
  -7  14   1      136.07      134.84     20.25 o 
  -6  14   1       12.44       25.79     16.33 o 
  -5  14   1        0.96       -7.55     13.62 o 
  -4  14   1       80.65      107.57     13.39 o 
  -3  14   1       28.36       32.82     11.09 o 
  -2  14   1      409.70      421.33     15.23 o 
  -1  14   1        9.91       25.73      8.12 o 
   0  14   1      271.15      252.45     12.39 o 
   1  14   1      411.06      401.22     14.42 o 
   2  14   1       99.83       82.97     11.60 o 
   3  14   1       82.35       70.04     10.96 o 
   4  14   1        2.07        6.01     10.22 o 
   5  14   1      239.24      203.27     14.33 o 
   6  14   1      302.68      293.68     18.63 o 
   7  14   1        0.21       -8.45     21.21 o 
   8  14   1      163.43      169.21     28.41 o 
  -7  15   1       68.88       73.55     21.41 o 
  -6  15   1      346.50      409.74     25.12 o 
  -5  15   1       42.54       56.98     17.07 o 
  -4  15   1       59.56       74.14     16.09 o 
  -3  15   1       86.16       91.18     15.05 o 
  -2  15   1       84.45       74.02     12.57 o 
  -1  15   1      391.20      365.20     13.62 o 
   0  15   1      473.65      482.62     15.07 o 
   1  15   1       27.28       27.00     11.62 o 
   2  15   1       19.87       23.41     10.57 o 
   3  15   1      538.95      511.50     18.21 o 
   4  15   1       20.69       20.00     11.86 o 
   5  15   1        0.82        1.89     12.46 o 
   6  15   1       31.62       24.96     22.01 o 
   7  15   1      122.75      118.64     25.78 o 
  -6  16   1      122.21      110.79     21.77 o 
  -5  16   1      191.26      188.37     21.30 o 
  -4  16   1        0.78        7.25     20.60 o 
  -3  16   1       30.47       22.33     15.74 o 
  -2  16   1      332.77      352.87     16.38 o 
  -1  16   1      336.44      386.44     15.06 o 
   0  16   1      825.24      831.08     20.87 o 
   1  16   1      260.26      294.06     20.66 o 
   2  16   1      554.43      634.00     20.53 o 
   3  16   1      298.68      316.91     16.51 o 
   4  16   1        5.66       30.45     15.11 o 
   5  16   1      150.62      196.29     21.42 o 
   6  16   1       66.19       44.12     30.87 o 
  -5  17   1       82.57      138.43     26.50 o 
  -4  17   1      241.01      230.12     22.42 o 
  -3  17   1       96.20       73.36     18.99 o 
  -2  17   1      177.49      241.54     33.51 o 
  -1  17   1       48.63       50.13     17.63 o 
   0  17   1        8.53       48.63     14.72 o 
   1  17   1      335.54      344.38     18.00 o 
   2  17   1      235.76      240.32     18.16 o 
   3  17   1       17.04       60.62     16.02 o 
   4  17   1       49.47       63.91     23.88 o 
   5  17   1        2.34       48.64     25.34 o 
  -3  18   1      503.03      515.42     51.76 o 
  -2  18   1     1063.92     1002.03     36.73 o 
  -1  18   1      139.56      154.22     21.23 o 
   0  18   1      679.62      633.92     29.59 o 
   1  18   1      597.20      659.91     37.11 o 
   2  18   1        5.58       15.28     18.97 o 
   3  18   1      793.75      756.40     32.65 o 
 -12   0   2       41.25       43.89     36.37 o 
 -11   0   2       14.19        3.15     28.63 o 
 -10   0   2      634.27      557.89     44.25 o 
  -9   0   2     1619.75     1592.02     39.29 o 
  -8   0   2       86.72      123.65     10.65 o 
  -7   0   2     7767.78     7361.21    117.21 o 
  -6   0   2     3477.17     3638.52     40.61 o 
  -5   0   2    12762.72    12871.86    123.31 o 
  -4   0   2     7326.15     7253.73     70.96 o 
  -3   0   2     1034.57     1113.05     12.31 o 
  -2   0   2      882.96     1173.36     15.32 o 
  -1   0   2     1570.53     1653.11     17.22 o 
   1   0   2     5593.04     5702.79     52.00 o 
   2   0   2     3245.40     3522.58     32.99 o 
   3   0   2    52407.96    49629.83    443.52 o 
   4   0   2    13966.58    14323.66    136.37 o 
   5   0   2     2782.75     2719.48     29.34 o 
   6   0   2     3574.88     3528.55     39.64 o 
   7   0   2       74.68       98.54      8.15 o 
   8   0   2     2405.75     2517.91     50.81 o 
   9   0   2     1481.97     1505.53     37.15 o 
  10   0   2      138.69      107.88     45.95 o 
  11   0   2     1101.28     1059.46     37.84 o 
  12   0   2       72.73       77.18     27.00 o 
 -12   1   2       13.30       -1.27     24.27 o 
 -11   1   2      268.90      252.80     27.29 o 
 -10   1   2       14.15       22.17     14.18 o 
  -9   1   2      413.90      445.73     14.18 o 
  -8   1   2      872.24      870.65     15.48 o 
  -7   1   2       19.35       17.15      4.54 o 
  -6   1   2     1843.81     1822.35     15.66 o 
  -5   1   2      447.90      471.15      6.26 o 
  -4   1   2      473.99      471.34      5.38 o 
  -3   1   2     2687.80     2876.33     19.77 o 
  -2   1   2     1267.41     1459.78     10.60 o 
  -1   1   2     9209.01     9253.82     74.07 o 
   1   1   2       53.64       29.55      1.05 o 
   2   1   2     3739.07     3889.96     24.89 o 
   3   1   2      177.49      189.01      3.40 o 
   4   1   2     6991.07     7213.86     48.39 o 
   5   1   2       35.48       53.21      2.71 o 
   6   1   2       35.82       49.37      3.25 o 
   7   1   2       50.78       63.25      5.00 o 
   8   1   2       27.40       40.70      7.37 o 
   9   1   2       22.51       20.56      7.98 o 
  10   1   2      570.46      566.83     17.22 o 
  11   1   2       21.20       19.44     15.64 o 
  12   1   2      553.67      609.03     28.04 o 
 -12   2   2      425.46      424.51     35.38 o 
 -11   2   2      234.80      219.78     58.95 o 
 -10   2   2      672.83      695.64     27.39 o 
  -9   2   2      667.54      652.30     18.70 o 
  -8   2   2       15.11       21.10      6.95 o 
  -7   2   2     2033.91     1940.08     23.40 o 
  -6   2   2     2886.72     3018.43     27.24 o 
  -5   2   2      929.41      862.07      8.74 o 
  -4   2   2     4458.52     4392.38     32.03 o 
  -3   2   2       44.34       53.98      1.83 o 
  -2   2   2     1356.39     1332.72     10.79 o 
  -1   2   2    12267.80    12481.60     98.85 o 
   0   2   2       52.79       83.52      2.31 o 
   1   2   2     2419.77     2331.43     16.88 o 
   2   2   2      262.85      264.08      4.28 o 
   3   2   2     8820.90     8707.38     59.14 o 
   4   2   2     1198.41     1146.92      9.34 o 
   5   2   2       21.18       19.37      2.47 o 
   6   2   2     3784.92     3663.85     29.83 o 
   7   2   2      312.11      302.33      7.58 o 
   8   2   2      140.21      158.46      7.57 o 
   9   2   2      518.60      533.09     18.14 o 
  10   2   2      430.41      421.87     15.57 o 
  11   2   2      149.29      143.28     17.76 o 
  12   2   2        2.18       -6.27     20.93 o 
 -12   3   2        2.29       19.30     25.36 o 
 -11   3   2      207.41      218.08     26.03 o 
 -10   3   2        3.45       18.30     12.56 o 
  -9   3   2       13.64       24.43      9.50 o 
  -8   3   2      165.18      205.08      9.29 o 
  -7   3   2      100.12      111.20      7.05 o 
  -6   3   2     2838.82     2785.79     25.29 o 
  -5   3   2       99.50       97.47      3.16 o 
  -4   3   2     2160.93     2220.01     15.94 o 
  -3   3   2     1283.09     1253.42      9.44 o 
  -2   3   2      122.76      212.66      2.65 o 
  -1   3   2       10.31       83.90      6.56 o 
   0   3   2       16.15       30.69      2.61 o 
   1   3   2      778.92      755.21      6.59 o 
   2   3   2     2015.48     1918.32     15.41 o 
   3   3   2       43.64      111.57      2.79 o 
   4   3   2     8560.54     8481.75     58.18 o 
   5   3   2      109.90      112.39      3.34 o 
   6   3   2      122.94      131.70      4.77 o 
   7   3   2     1098.04     1032.15     14.80 o 
   8   3   2        3.62       48.22      6.93 o 
   9   3   2      544.94      592.41     15.60 o 
  10   3   2      275.29      279.81     15.37 o 
  11   3   2      225.70      223.92     16.97 o 
  12   3   2      329.99      372.40     35.06 o 
 -12   4   2       37.64       55.52     29.41 o 
 -11   4   2        6.48        8.44     18.72 o 
 -10   4   2       57.99       83.34     14.29 o 
  -9   4   2      464.13      431.37     16.09 o 
  -8   4   2     1072.82     1066.45     23.00 o 
  -7   4   2     1086.53      967.06     15.83 o 
  -6   4   2      770.84      836.33     10.61 o 
  -5   4   2     6606.00     6704.08     46.89 o 
  -4   4   2      499.49      515.58      6.40 o 
  -3   4   2       21.29       33.06      2.18 o 
  -2   4   2      659.44      737.18      6.75 o 
  -1   4   2     7392.03     7594.40     60.15 o 
   0   4   2     7597.65     8071.73     63.92 o 
   1   4   2     6709.18     6613.85     52.80 o 
   2   4   2     1682.23     1758.31     14.40 o 
   3   4   2     6190.76     6072.64     44.33 o 
   4   4   2      320.77      311.45      4.82 o 
   5   4   2      444.94      400.76      7.43 o 
   6   4   2      278.96      292.21      6.20 o 
   7   4   2      800.20      725.62     15.84 o 
   8   4   2       60.14      104.00      7.66 o 
   9   4   2      520.08      500.94     14.22 o 
  10   4   2        0.22       -2.04     11.08 o 
  11   4   2      233.35      233.72     24.71 o 
  12   4   2       23.33       26.67     29.34 o 
 -12   5   2       73.71       57.41     28.95 o 
 -11   5   2      695.22      702.67     47.25 o 
 -10   5   2       11.93       11.11     14.01 o 
  -9   5   2     1351.34     1271.33     27.31 o 
  -8   5   2      744.42      743.33     19.27 o 
  -7   5   2       74.03      124.42      9.36 o 
  -6   5   2      158.30      186.48      5.12 o 
  -5   5   2      572.60      557.32      7.29 o 
  -4   5   2        6.90      101.65      3.41 o 
  -3   5   2     8560.47     8445.80     57.46 o 
  -2   5   2      442.11      622.94      6.50 o 
  -1   5   2    12577.81    12575.74    102.61 o 
   0   5   2      504.22      559.29      6.38 o 
   1   5   2     7918.81     8176.81     65.22 o 
   2   5   2     1649.62     1595.16     14.04 o 
   3   5   2     1372.99     1415.32     12.54 o 
   4   5   2      222.69      206.05      4.99 o 
   5   5   2     5222.54     5256.19     39.86 o 
   6   5   2       53.04      105.61      5.15 o 
   7   5   2     2447.08     2437.76     27.11 o 
   8   5   2       40.30       73.28      7.47 o 
   9   5   2     1127.06     1168.63     31.83 o 
  10   5   2        6.96       17.32     11.16 o 
  11   5   2       38.03       23.51     18.67 o 
  12   5   2       51.90       34.33     22.44 o 
 -11   6   2      114.02      130.49     21.48 o 
 -10   6   2      829.29      827.74     23.88 o 
  -9   6   2      676.66      651.33     19.74 o 
  -8   6   2       55.64       96.76      9.27 o 
  -7   6   2     1632.43     1620.65     23.61 o 
  -6   6   2      358.13      352.11      7.49 o 
  -5   6   2     1785.31     1758.27     18.20 o 
  -4   6   2     4173.94     3873.23     28.88 o 
  -3   6   2      199.56      240.41      5.02 o 
  -2   6   2    16351.74    15871.01    120.15 o 
  -1   6   2     1634.74     1575.53     17.16 o 
   0   6   2     4964.49     4925.15     43.54 o 
   1   6   2     1579.01     1470.08     13.25 o 
   2   6   2     1027.98     1145.45     11.32 o 
   3   6   2     4139.07     3930.21     31.14 o 
   4   6   2     6341.91     6112.58     47.35 o 
   5   6   2      887.02      823.51     10.76 o 
   6   6   2     3950.69     3787.04     38.21 o 
   7   6   2       11.15       18.78      5.49 o 
   8   6   2     4033.82     3909.52     45.78 o 
   9   6   2      296.44      316.72     14.24 o 
  10   6   2      536.42      517.59     25.12 o 
  11   6   2      155.19      184.10     28.13 o 
 -11   7   2        3.73       -6.84     20.54 o 
 -10   7   2       82.24       75.43     14.10 o 
  -9   7   2        8.23        5.41     10.83 o 
  -8   7   2      133.13      143.14     10.37 o 
  -7   7   2      203.83      252.55      9.97 o 
  -6   7   2      445.43      435.16      9.54 o 
  -5   7   2      843.20      905.34     14.41 o 
  -4   7   2       39.26      105.34      3.93 o 
  -3   7   2       33.61       49.27      3.66 o 
  -2   7   2      118.53      159.02      3.86 o 
  -1   7   2      256.16      234.53      6.80 o 
   0   7   2      124.18       63.91      2.93 o 
   1   7   2        8.13       38.89      2.73 o 
   2   7   2     3985.66     4161.88     33.95 o 
   3   7   2      518.91      487.04      6.70 o 
   4   7   2        0.31       32.13      3.24 o 
   5   7   2        3.10       37.66      5.46 o 
   6   7   2      128.87      137.34      7.22 o 
   7   7   2      590.34      603.32     11.83 o 
   8   7   2       69.49       94.31      9.18 o 
   9   7   2       14.07       15.07     11.21 o 
  10   7   2        0.97       12.79     16.29 o 
  11   7   2       56.88       49.26     19.76 o 
 -11   8   2       86.42       63.90     21.94 o 
 -10   8   2      810.88      737.48     26.83 o 
  -9   8   2      319.37      303.34     16.17 o 
  -8   8   2      228.45      265.22     12.45 o 
  -7   8   2      778.65      740.17     17.38 o 
  -6   8   2     1259.43     1207.90     21.19 o 
  -5   8   2       99.75       98.63      5.70 o 
  -4   8   2     2244.59     2135.98     21.79 o 
  -3   8   2        3.03        5.53      2.79 o 
  -2   8   2     7457.30     7416.12     60.63 o 
  -1   8   2      340.94      364.62      6.59 o 
   0   8   2     2882.14     2813.05     31.13 o 
   1   8   2      517.99      468.55      7.58 o 
   2   8   2        5.21       11.35      2.89 o 
   3   8   2     1392.89     1457.98     18.26 o 
   4   8   2     1902.88     1814.22     22.45 o 
   5   8   2     1671.25     1583.38     21.66 o 
   6   8   2     1799.79     1833.50     28.25 o 
   7   8   2      200.96      169.76      9.66 o 
   8   8   2     1639.30     1662.50     32.08 o 
   9   8   2       41.53       47.94     14.68 o 
  10   8   2      169.25      142.72     19.25 o 
  11   8   2      217.77      245.41     23.94 o 
 -11   9   2      356.94      365.89     34.67 o 
 -10   9   2        8.01        1.52     14.15 o 
  -9   9   2     1015.85     1020.55     30.83 o 
  -8   9   2      102.64      116.08     12.48 o 
  -7   9   2       21.86       28.86      9.65 o 
  -6   9   2       15.25       14.80      9.05 o 
  -5   9   2       26.63       22.73      6.17 o 
  -4   9   2      525.87      566.33     10.74 o 
  -3   9   2     1124.46     1191.08     17.84 o 
  -2   9   2      590.70      637.68     14.03 o 
  -1   9   2     2777.45     2716.38     29.30 o 
   0   9   2       12.97       14.89      3.38 o 
   1   9   2     1426.88     1484.04     16.23 o 
   2   9   2        3.96        5.49      3.55 o 
   3   9   2       85.18      135.54      5.32 o 
   4   9   2      147.96      178.78      6.65 o 
   5   9   2       73.10       88.43      6.69 o 
   6   9   2        0.77       21.24      7.03 o 
   7   9   2      694.55      783.80     19.35 o 
   8   9   2       42.17       72.07     15.17 o 
   9   9   2      453.32      531.58     50.53 o 
  10   9   2        5.46        2.35     23.09 o 
  11   9   2       83.75       76.95     41.65 o 
 -10  10   2       62.58       42.64     18.59 o 
  -9  10   2      116.78       98.65     14.80 o 
  -8  10   2        0.01        8.32     11.74 o 
  -7  10   2      110.68      113.75     11.54 o 
  -6  10   2      173.84      154.47     12.02 o 
  -5  10   2       36.95       59.29      7.28 o 
  -4  10   2     1440.43     1439.48     20.65 o 
  -3  10   2        8.24       41.42      5.05 o 
  -2  10   2      384.79      392.27     10.25 o 
  -1  10   2      336.21      326.89      9.15 o 
   0  10   2       45.30       58.50      5.86 o 
   1  10   2      285.81      280.92      8.06 o 
   2  10   2       72.81       89.02      5.64 o 
   3  10   2       18.05       35.69      5.32 o 
   4  10   2     1792.02     1656.64     33.66 o 
   5  10   2      673.45      652.97     14.66 o 
   6  10   2      284.51      279.47     11.05 o 
   7  10   2       29.80       34.06     10.32 o 
   8  10   2       75.62       56.47     22.20 o 
   9  10   2        8.15       30.67     21.59 o 
  10  10   2       45.31       45.55     26.61 o 
 -10  11   2      414.03      387.08     25.58 o 
  -9  11   2       11.41       45.53     16.43 o 
  -8  11   2      519.54      575.08     20.35 o 
  -7  11   2       74.36      130.91     12.88 o 
  -6  11   2     1448.50     1496.62     41.41 o 
  -5  11   2      489.88      516.01     20.58 o 
  -4  11   2     2012.92     1922.69     27.27 o 
  -3  11   2     3611.67     3500.06     40.99 o 
  -2  11   2      572.82      706.57     18.84 o 
  -1  11   2     1676.46     1727.48     24.09 o 
   0  11   2     3692.82     3733.01     45.03 o 
   1  11   2      158.97      292.20      8.70 o 
   2  11   2     2513.73     2499.98     30.59 o 
   3  11   2     1029.91     1032.70     17.83 o 
   4  11   2      674.10      730.80     15.43 o 
   5  11   2      501.76      553.82     14.70 o 
   6  11   2      503.39      551.67     19.83 o 
   7  11   2     1454.57     1367.61     37.95 o 
   8  11   2       75.48      102.30     22.56 o 
   9  11   2      260.28      242.36     27.37 o 
  10  11   2      308.21      399.05     52.59 o 
  -9  12   2      164.95      139.22     19.16 o 
  -8  12   2       64.99       58.52     16.06 o 
  -7  12   2      166.88      174.93     15.80 o 
  -6  12   2       64.63       97.33     13.06 o 
  -5  12   2      246.94      276.45     15.00 o 
  -4  12   2      354.63      384.93     15.55 o 
  -3  12   2        8.67      115.01      8.01 o 
  -2  12   2     3110.15     2911.09     47.66 o 
  -1  12   2     2040.40     1922.90     30.14 o 
   0  12   2      484.42      552.95     12.30 o 
   1  12   2        5.77        4.71      6.18 o 
   2  12   2      149.77      143.32      9.51 o 
   3  12   2      298.10      315.58     10.59 o 
   4  12   2      237.38      264.13     11.04 o 
   5  12   2      125.90      162.19     13.11 o 
   6  12   2      885.18      881.24     22.78 o 
   7  12   2        0.53        7.26     14.34 o 
   8  12   2      176.63      147.78     24.79 o 
   9  12   2       25.24       14.43     23.50 o 
  -9  13   2        3.84       14.33     21.33 o 
  -8  13   2      708.03      685.86     26.84 o 
  -7  13   2      143.47      194.95     17.20 o 
  -6  13   2     1105.03     1134.49     34.58 o 
  -5  13   2      443.51      443.07     20.89 o 
  -4  13   2      657.56      650.11     30.18 o 
  -3  13   2      417.42      407.35     14.64 o 
  -2  13   2      268.43      277.39     22.11 o 
  -1  13   2      515.21      490.59     11.79 o 
   0  13   2     3966.65     3806.02     49.25 o 
   1  13   2       48.52       74.73      8.80 o 
   2  13   2     2573.22     2534.80     51.40 o 
   3  13   2       78.65      113.77      9.67 o 
   4  13   2      636.64      684.93     20.15 o 
   5  13   2      220.51      220.61     13.49 o 
   6  13   2      199.30      218.21     16.48 o 
   7  13   2      290.82      303.84     22.43 o 
   8  13   2      195.86      224.89     27.33 o 
   9  13   2       21.92       27.21     36.37 o 
  -8  14   2       13.41       20.65     20.47 o 
  -7  14   2      892.43      829.13     31.23 o 
  -6  14   2       30.56       20.03     16.46 o 
  -5  14   2      701.12      678.53     26.49 o 
  -4  14   2       83.52       89.08     14.76 o 
  -3  14   2      498.73      514.52     21.63 o 
  -2  14   2      146.26      149.65     12.50 o 
  -1  14   2      132.94      126.11     10.30 o 
   0  14   2      274.93      325.57     13.27 o 
   1  14   2     1801.08     1750.77     30.04 o 
   2  14   2       11.02        5.21      9.20 o 
   3  14   2     1631.61     1516.96     29.65 o 
   4  14   2        3.20        7.87     10.28 o 
   5  14   2      926.50      952.00     24.50 o 
   6  14   2       54.52       67.89     15.05 o 
   7  14   2       55.68       47.00     22.08 o 
   8  14   2      144.23      107.90     28.67 o 
  -7  15   2       40.04       60.25     20.05 o 
  -6  15   2       65.78      116.33     20.03 o 
  -5  15   2       71.11       92.31     17.92 o 
  -4  15   2      221.23      210.30     17.73 o 
  -3  15   2       87.58       97.08     18.67 o 
  -2  15   2       90.99       70.35     11.09 o 
  -1  15   2       18.67       39.03     10.09 o 
   0  15   2        1.16        1.72      9.06 o 
   1  15   2       84.25      138.69     11.05 o 
   2  15   2      354.56      368.71     16.35 o 
   3  15   2       22.65       44.46     11.46 o 
   4  15   2      387.02      402.90     17.29 o 
   5  15   2       30.44       21.94     16.47 o 
   6  15   2      124.26      117.55     20.12 o 
   7  15   2       22.24       38.82     25.14 o 
  -6  16   2       51.25       56.85     21.01 o 
  -5  16   2       15.90       53.31     18.62 o 
  -4  16   2       79.99       55.66     21.00 o 
  -3  16   2       36.90       42.67     16.29 o 
  -2  16   2      106.79      114.69     17.37 o 
  -1  16   2       19.41       43.97     12.44 o 
   0  16   2       77.85       65.56     11.93 o 
   1  16   2        2.91       -1.49     11.00 o 
   2  16   2        0.41       35.67     12.11 o 
   3  16   2       18.48       28.25     19.94 o 
   4  16   2      202.77      199.14     21.07 o 
   5  16   2      195.66      196.17     21.95 o 
   6  16   2       66.68       63.94     25.71 o 
  -5  17   2      325.19      361.77     31.75 o 
  -4  17   2      206.14      215.36     22.23 o 
  -3  17   2      698.40      653.49     28.73 o 
  -2  17   2      264.16      253.05     21.52 o 
  -1  17   2      524.43      497.85     43.97 o 
   0  17   2      756.04      764.06     29.41 o 
   1  17   2        2.00       43.67     17.42 o 
   2  17   2     1047.24     1003.94     34.81 o 
   3  17   2      147.96      162.07     21.03 o 
   4  17   2      458.75      465.79     37.15 o 
   5  17   2      233.25      236.94     25.03 o 
  -3  18   2        6.07       40.52     20.90 o 
  -2  18   2        1.33       19.18     19.69 o 
  -1  18   2       86.42      127.79     26.63 o 
   0  18   2      105.10      174.15     21.94 o 
   1  18   2       21.31       27.15     19.18 o 
   2  18   2        7.23       47.83     19.82 o 
   3  18   2       14.12       17.05     19.99 o 
 -12   1   3      126.90      133.89     28.03 o 
 -11   1   3      314.64      379.06     29.35 o 
 -10   1   3      183.59      218.73     21.98 o 
  -9   1   3       85.30       72.52     10.03 o 
  -8   1   3      867.84      875.98     25.95 o 
  -7   1   3     1517.85     1468.39     24.04 o 
  -6   1   3     3053.23     2878.52     26.01 o 
  -5   1   3    10057.35     9690.58     70.52 o 
  -4   1   3      122.76      484.18      7.80 o 
  -3   1   3     3054.56     2841.65     21.79 o 
  -2   1   3    11545.60    11972.21     75.82 o 
  -1   1   3    23623.29    24091.52    176.36 o 
   0   1   3     3805.97     3810.39     28.38 o 
   1   1   3     3170.56     3267.55     21.89 o 
   2   1   3     3830.55     3627.42     25.25 o 
   3   1   3     6198.23     6003.63     42.42 o 
   4   1   3     9967.70    10332.92     68.49 o 
   5   1   3    12915.20    12446.33     84.77 o 
   6   1   3      620.23      653.21     10.07 o 
   7   1   3      564.30      580.83     10.85 o 
   8   1   3     1589.50     1599.92     21.44 o 
   9   1   3       14.84       15.66      7.83 o 
  10   1   3      421.50      445.72     16.11 o 
  11   1   3       29.26       38.82     12.50 o 
  12   1   3      681.18      659.26     34.13 o 
 -12   2   3      165.40      187.84     30.81 o 
 -11   2   3       42.03       32.84     35.81 o 
 -10   2   3      208.03      241.58     18.47 o 
  -9   2   3       87.24      115.62     10.97 o 
  -8   2   3      186.31      212.27     10.35 o 
  -7   2   3      828.49      772.38     13.70 o 
  -6   2   3     2249.56     2232.35     23.03 o 
  -5   2   3     6452.70     6556.96     48.61 o 
  -4   2   3     3190.05     3189.86     23.76 o 
  -3   2   3     4122.05     4255.49     28.94 o 
  -2   2   3      431.77      463.36      5.69 o 
  -1   2   3     1898.90     2021.02     19.33 o 
   0   2   3     5392.92     5739.78     44.35 o 
   1   2   3     1547.42     1820.27     12.71 o 
   2   2   3        5.64        8.70      1.33 o 
   3   2   3    16620.00    16629.73    111.38 o 
   4   2   3     2967.29     3076.52     23.19 o 
   5   2   3     5377.68     5267.78     37.40 o 
   6   2   3     1062.92     1134.01     12.98 o 
   7   2   3      232.51      216.96      7.86 o 
   8   2   3      134.98      160.50      7.75 o 
   9   2   3        7.78       31.49      7.93 o 
  10   2   3       11.77       15.80     10.92 o 
  11   2   3      137.42      162.05     16.37 o 
  12   2   3      137.25      148.09     24.04 o 
 -12   3   3      108.90       65.32     27.38 o 
 -11   3   3      150.80      140.98     24.70 o 
 -10   3   3       64.72      112.61     14.24 o 
  -9   3   3        0.71       37.43     10.24 o 
  -8   3   3     1089.82     1141.49     21.38 o 
  -7   3   3      184.80      206.87      7.91 o 
  -6   3   3       31.26       26.59      3.80 o 
  -5   3   3      146.22      186.56      3.90 o 
  -4   3   3      227.59      236.29      3.70 o 
  -3   3   3      276.93      288.25      3.66 o 
  -2   3   3     1079.66     1119.64      9.38 o 
  -1   3   3      373.19      342.54      4.79 o 
   0   3   3      461.70      429.03      4.93 o 
   1   3   3     2422.30     2458.96     18.45 o 
   2   3   3     2091.96     2125.28     16.52 o 
   3   3   3       84.55      166.85      3.42 o 
   4   3   3      927.43     1019.48      9.98 o 
   5   3   3      115.23      135.43      3.66 o 
   6   3   3        6.51        9.49      3.46 o 
   7   3   3       65.23       59.86      5.53 o 
   8   3   3      526.49      448.74     13.91 o 
   9   3   3      680.23      674.48     16.38 o 
  10   3   3       16.62       23.26     10.62 o 
  11   3   3       59.31       58.51     16.15 o 
  12   3   3       87.09       89.01     20.70 o 
 -12   4   3      199.39      210.79     31.95 o 
 -11   4   3      362.73      317.50     29.59 o 
 -10   4   3      543.61      531.49     26.40 o 
  -9   4   3     1368.01     1401.96     28.36 o 
  -8   4   3      229.75      227.06     10.49 o 
  -7   4   3     2272.80     2187.83     29.98 o 
  -6   4   3      952.53      958.92     12.82 o 
  -5   4   3       32.54      155.34      4.03 o 
  -4   4   3      509.01      569.31      9.61 o 
  -3   4   3      190.81      195.47      3.22 o 
  -2   4   3     3145.99     3166.29     27.51 o 
  -1   4   3     6260.21     6206.47     53.62 o 
   0   4   3     2564.75     2816.40     25.26 o 
   1   4   3     1609.45     1499.13     12.33 o 
   2   4   3       38.60       72.75      2.45 o 
   3   4   3      485.40      395.05      5.14 o 
   4   4   3      138.50      119.14      3.11 o 
   5   4   3      494.72      491.65      6.55 o 
   6   4   3     1741.09     1729.96     18.08 o 
   7   4   3      419.52      406.87     10.93 o 
   8   4   3     1396.87     1367.17     19.60 o 
   9   4   3      298.56      325.82     12.56 o 
  10   4   3      446.51      443.32     17.89 o 
  11   4   3      102.20      121.71     17.58 o 
  12   4   3       14.10       16.09     20.58 o 
 -12   5   3       11.91       14.02     28.63 o 
 -11   5   3      573.33      678.14     38.85 o 
 -10   5   3      659.22      686.60     24.30 o 
  -9   5   3      232.34      271.50     14.10 o 
  -8   5   3      442.45      418.29     14.80 o 
  -7   5   3     1659.59     1562.40     23.69 o 
  -6   5   3      517.84      541.05     10.02 o 
  -5   5   3     2850.37     2660.74     23.21 o 
  -4   5   3      452.12      539.74      6.06 o 
  -3   5   3     7513.15     7421.64     52.30 o 
  -2   5   3      733.29      663.98      7.14 o 
  -1   5   3     2408.18     2456.44     21.52 o 
   0   5   3    22312.28    23178.87    188.21 o 
   1   5   3     2869.71     2940.37     22.95 o 
   2   5   3       86.91       87.42      3.84 o 
   3   5   3     5209.58     5250.03     40.54 o 
   4   5   3      304.40      327.25      7.55 o 
   5   5   3     4246.19     4135.21     33.06 o 
   6   5   3       44.88       54.57      4.73 o 
   7   5   3       79.08       68.27      6.01 o 
   8   5   3      388.96      388.71     11.30 o 
   9   5   3        3.53        7.22      9.24 o 
  10   5   3      647.84      670.51     25.89 o 
  11   5   3      218.78      258.86     20.63 o 
 -11   6   3      196.40      261.67     30.45 o 
 -10   6   3       62.83       75.24     13.70 o 
  -9   6   3      248.42      296.80     14.78 o 
  -8   6   3      235.28      260.46     22.92 o 
  -7   6   3     1530.73     1566.90     25.98 o 
  -6   6   3      101.00      145.33      6.50 o 
  -5   6   3       67.10       95.86      5.07 o 
  -4   6   3     2873.55     2782.96     20.88 o 
  -3   6   3     4480.87     4533.47     45.31 o 
  -2   6   3       49.52      214.92      4.37 o 
  -1   6   3     1310.17     1153.87     11.70 o 
   0   6   3     1207.93     1492.86     13.60 o 
   1   6   3     2340.75     2193.43     17.95 o 
   2   6   3     2162.57     2346.44     19.90 o 
   3   6   3     2072.85     2104.47     18.50 o 
   4   6   3      821.88      828.60     10.56 o 
   5   6   3        2.65       65.03      4.33 o 
   6   6   3     2236.10     2164.63     22.91 o 
   7   6   3     1152.80     1164.46     17.36 o 
   8   6   3      322.81      331.26     11.64 o 
   9   6   3      469.33      527.55     18.32 o 
  10   6   3      136.56      143.73     14.56 o 
  11   6   3      306.30      339.96     24.05 o 
 -11   7   3       24.00       44.30     21.98 o 
 -10   7   3      847.31      884.78     25.39 o 
  -9   7   3      441.89      436.26     17.41 o 
  -8   7   3      979.07     1005.86     23.42 o 
  -7   7   3       14.78       24.38      6.57 o 
  -6   7   3     1053.69     1050.53     16.43 o 
  -5   7   3      717.06      702.67     10.04 o 
  -4   7   3      330.84      289.85      6.13 o 
  -3   7   3     3464.54     3286.81     26.41 o 
  -2   7   3     6363.66     6234.87     51.04 o 
  -1   7   3     4360.45     4517.72     38.70 o 
   0   7   3    11025.67    11081.98     95.43 o 
   1   7   3     1900.32     1955.73     18.49 o 
   2   7   3     3551.93     3436.27     29.43 o 
   3   7   3       86.65      111.54      3.44 o 
   4   7   3     1581.16     1635.05     17.79 o 
   5   7   3     2382.98     2423.16     30.50 o 
   6   7   3     2141.90     2042.74     26.70 o 
   7   7   3     2484.66     2377.21     30.27 o 
   8   7   3     2589.47     2499.72     39.56 o 
   9   7   3      441.16      412.45     17.08 o 
  10   7   3      538.99      539.24     25.27 o 
  11   7   3      230.36      234.92     23.34 o 
 -11   8   3       50.28       48.50     23.25 o 
 -10   8   3        3.94        9.51     14.09 o 
  -9   8   3        5.70       83.12     12.80 o 
  -8   8   3      269.76      250.04     13.95 o 
  -7   8   3      133.15      125.56      8.38 o 
  -6   8   3     1336.84     1317.34     19.59 o 
  -5   8   3      995.29      973.65     14.44 o 
  -4   8   3      100.93      153.68      4.83 o 
  -3   8   3      173.36      258.85      5.62 o 
  -2   8   3      595.04      620.73      8.39 o 
  -1   8   3       95.98      114.98      3.96 o 
   0   8   3      397.29      389.79      6.93 o 
   1   8   3       90.11      125.23      3.92 o 
   2   8   3     2165.93     2100.95     19.60 o 
   3   8   3      917.15      931.09     10.66 o 
   4   8   3        7.11        7.33      4.17 o 
   5   8   3      520.68      521.56     12.18 o 
   6   8   3       16.67       22.02      6.50 o 
   7   8   3      183.45      205.00     11.11 o 
   8   8   3      203.18      201.39     17.15 o 
   9   8   3       50.92       60.12     15.34 o 
  10   8   3      549.94      667.59     48.67 o 
  11   8   3        1.41       -9.91     25.83 o 
 -11   9   3       77.89       30.31     41.20 o 
 -10   9   3      375.27      341.90     34.34 o 
  -9   9   3       80.16       84.37     14.00 o 
  -8   9   3      323.70      317.52     15.40 o 
  -7   9   3      510.58      457.64     15.83 o 
  -6   9   3      111.00      129.58      7.77 o 
  -5   9   3       27.35       48.75      5.42 o 
  -4   9   3      591.66      588.12     10.24 o 
  -3   9   3     1190.50     1200.71     14.95 o 
  -2   9   3        0.98       10.11      3.63 o 
  -1   9   3      283.12      273.62      6.48 o 
   0   9   3      428.60      413.37      7.95 o 
   1   9   3      136.98      147.22      5.14 o 
   2   9   3     2367.30     2293.36     25.66 o 
   3   9   3     1994.70     1927.48     21.45 o 
   4   9   3        3.94       11.29      5.12 o 
   5   9   3       14.54       72.98      7.01 o 
   6   9   3       21.59       21.75      7.11 o 
   7   9   3      406.84      434.83     14.53 o 
   8   9   3      103.50      121.39     13.19 o 
   9   9   3       93.79      113.95     22.60 o 
  10   9   3      175.84      187.29     28.45 o 
 -10  10   3      193.23      160.08     19.38 o 
  -9  10   3      871.54      883.93     29.02 o 
  -8  10   3        0.20       20.89     11.79 o 
  -7  10   3     1134.42     1112.08     25.55 o 
  -6  10   3      566.37      514.37     16.06 o 
  -5  10   3        5.07      128.62      8.54 o 
  -4  10   3        9.50      131.98     16.54 o 
  -3  10   3      281.47      291.48      9.35 o 
  -2  10   3     4044.49     4016.11     43.96 o 
  -1  10   3     2970.41     2983.02     33.74 o 
   0  10   3     1474.48     1428.62     21.40 o 
   1  10   3     2022.50     2026.45     36.55 o 
   2  10   3     1254.89     1240.26     20.55 o 
   3  10   3       12.39       82.93      5.55 o 
   4  10   3       46.91       43.58      6.00 o 
   5  10   3      264.73      227.16      9.58 o 
   6  10   3      673.07      727.85     16.55 o 
   7  10   3      117.96      118.99     11.27 o 
   8  10   3      589.31      570.62     25.60 o 
   9  10   3      188.79      158.00     26.20 o 
  10  10   3      146.96      126.20     29.16 o 
 -10  11   3      559.14      552.05     26.77 o 
  -9  11   3       33.47       21.80     14.64 o 
  -8  11   3      283.13      263.38     16.33 o 
  -7  11   3       57.64       70.81     12.08 o 
  -6  11   3        6.56        6.74      9.42 o 
  -5  11   3       19.80       30.13      8.57 o 
  -4  11   3      393.17      364.84     13.11 o 
  -3  11   3       78.94      120.46      7.44 o 
  -2  11   3     5326.34     4986.49     76.94 o 
  -1  11   3     1359.30     1373.66     20.04 o 
   0  11   3     1506.84     1526.05     21.72 o 
   1  11   3      117.70      126.49      6.34 o 
   2  11   3        6.47       30.74      5.49 o 
   3  11   3       33.95       32.26      5.99 o 
   4  11   3      248.74      279.63     10.74 o 
   5  11   3       16.79       17.16      7.44 o 
   6  11   3     1134.85     1092.86     22.68 o 
   7  11   3      136.14      131.22     14.29 o 
   8  11   3      386.06      415.69     35.64 o 
   9  11   3      194.00      210.92     28.12 o 
  10  11   3       94.37      131.66     29.85 o 
  -9  12   3      282.39      272.00     20.94 o 
  -8  12   3      270.95      263.68     17.51 o 
  -7  12   3      542.40      614.39     20.42 o 
  -6  12   3     1396.21     1292.38     28.23 o 
  -5  12   3      586.83      660.35     18.29 o 
  -4  12   3     2915.55     2750.71     43.19 o 
  -3  12   3       77.77      293.98     10.03 o 
  -2  12   3     1239.97     1309.22     20.14 o 
  -1  12   3      818.36      769.09     21.65 o 
   0  12   3       24.20       43.04      6.08 o 
   1  12   3     2164.62     2063.63     28.32 o 
   2  12   3     1403.49     1463.61     20.95 o 
   3  12   3     1594.95     1690.21     26.76 o 
   4  12   3     2326.87     2271.40     31.96 o 
   5  12   3      388.99      390.95     13.55 o 
   6  12   3      760.56      744.13     23.82 o 
   7  12   3        9.35        5.01     13.36 o 
   8  12   3      334.58      323.09     23.64 o 
   9  12   3      712.68      729.22     62.13 o 
  -9  13   3       10.78        4.32     39.06 o 
  -8  13   3      180.23      186.83     19.60 o 
  -7  13   3      528.89      482.67     22.27 o 
  -6  13   3      181.24      187.06     14.42 o 
  -5  13   3      549.43      495.42     19.36 o 
  -4  13   3      652.96      628.40     19.81 o 
  -3  13   3      754.80      773.78     18.84 o 
  -2  13   3        9.01       30.76      6.55 o 
  -1  13   3      264.09      338.73     11.21 o 
   0  13   3      661.62      674.87     14.37 o 
   1  13   3      226.38      236.61      8.82 o 
   2  13   3     1325.09     1296.82     22.00 o 
   3  13   3      678.34      685.05     17.26 o 
   4  13   3      542.40      593.25     17.86 o 
   5  13   3      437.57      447.15     18.39 o 
   6  13   3      196.30      167.73     15.83 o 
   7  13   3      135.61      109.14     15.83 o 
   8  13   3      270.01      302.50     30.09 o 
  -8  14   3      130.60      153.80     23.52 o 
  -7  14   3        8.18       12.36     15.81 o 
  -6  14   3      182.91      178.57     16.56 o 
  -5  14   3      134.73      124.58     16.37 o 
  -4  14   3      494.92      480.71     23.33 o 
  -3  14   3      349.17      338.96     12.98 o 
  -2  14   3       18.76       60.22     10.03 o 
  -1  14   3      122.73      139.79      9.55 o 
   0  14   3      170.84      177.18      9.45 o 
   1  14   3      194.74      215.01     10.04 o 
   2  14   3      163.74      197.79     11.89 o 
   3  14   3       34.49       42.28      9.62 o 
   4  14   3      233.88      234.16     15.29 o 
   5  14   3       22.97       11.78     12.71 o 
   6  14   3        0.26       11.75     16.74 o 
   7  14   3       11.71       12.52     18.77 o 
   8  14   3       18.26       16.83     24.67 o 
  -7  15   3       22.15       19.48     19.75 o 
  -6  15   3      134.19      147.39     19.23 o 
  -5  15   3      325.10      322.32     19.29 o 
  -4  15   3      380.10      367.45     24.95 o 
  -3  15   3      457.20      451.48     19.87 o 
  -2  15   3       22.07       21.63     10.47 o 
  -1  15   3      624.72      605.56     17.06 o 
   0  15   3      132.50      164.05     12.01 o 
   1  15   3        0.10       15.57      9.68 o 
   2  15   3      654.80      651.17     20.99 o 
   3  15   3      400.59      448.12     18.66 o 
   4  15   3      151.67      170.68     18.45 o 
   5  15   3      247.36      251.54     21.33 o 
   6  15   3      247.85      221.27     27.45 o 
   7  15   3      270.59      260.12     24.71 o 
  -6  16   3      404.59      455.64     27.20 o 
  -5  16   3       36.52       64.89     18.44 o 
  -4  16   3      602.28      663.78     32.74 o 
  -3  16   3       17.58       30.45     16.01 o 
  -2  16   3      189.03      224.00     39.74 o 
  -1  16   3       39.64       15.48     14.26 o 
   0  16   3        0.84       18.23     12.70 o 
   1  16   3      189.31      178.82     16.15 o 
   2  16   3      355.82      367.07     42.16 o 
   3  16   3      116.68      159.25     22.65 o 
   4  16   3      718.06      716.70     29.44 o 
   5  16   3      259.09      261.64     23.46 o 
   6  16   3      268.04      279.38     24.93 o 
  -5  17   3       83.17       96.62     21.88 o 
  -4  17   3       70.77       82.74     17.50 o 
  -3  17   3       19.16       68.54     18.62 o 
  -2  17   3       22.61       22.50     17.09 o 
  -1  17   3      318.42      402.47     23.83 o 
   0  17   3      123.30      111.61     18.47 o 
   1  17   3       31.48       58.31     17.36 o 
   2  17   3      132.31      139.56     19.55 o 
   3  17   3       60.03       80.09     19.39 o 
   4  17   3       54.34       67.65     24.50 o 
   5  17   3       65.31       77.21     39.77 o 
  -3  18   3       94.37       99.76     21.88 o 
  -2  18   3      656.09      694.58     27.74 o 
  -1  18   3     1032.72      955.26     76.23 o 
   0  18   3      105.14      113.61     20.30 o 
   1  18   3     1601.66     1644.53     54.99 o 
   2  18   3      400.13      371.98     25.71 o 
   3  18   3      318.82      316.34     26.17 o 
 -12   0   4      110.57      182.23     40.33 o 
 -11   0   4      939.90      832.39     55.79 o 
 -10   0   4      229.75      313.08     32.65 o 
  -9   0   4      328.50      349.37     22.96 o 
  -8   0   4      724.03      763.19     24.27 o 
  -7   0   4        4.53       13.28      6.35 o 
  -6   0   4     4733.50     4429.06     56.37 o 
  -5   0   4      185.31      193.26      7.94 o 
  -4   0   4    13134.94    12286.68    118.26 o 
  -3   0   4    12808.20    13073.37    123.32 o 
  -2   0   4     9092.39     9334.76     80.01 o 
  -1   0   4     8130.05     7816.36    102.03 o 
   0   0   4    20110.67    21566.44    205.91 o 
   1   0   4      242.07      343.47      4.43 o 
   2   0   4    16824.22    16338.10    154.22 o 
   3   0   4      847.04      931.12     12.02 o 
   4   0   4     7037.79     6419.41     67.02 o 
   5   0   4       65.54       63.07      4.28 o 
   6   0   4     7482.62     7462.65     90.33 o 
   7   0   4      624.49      649.99     17.16 o 
   8   0   4      217.47      234.88     11.90 o 
   9   0   4     1023.35     1013.33     30.45 o 
  10   0   4      767.44      800.52     35.76 o 
  11   0   4       23.39       15.29     15.29 o 
  12   0   4     1033.34     1222.23     77.77 o 
 -12   1   4       10.13       -4.25     25.06 o 
 -11   1   4      323.99      338.91     30.30 o 
 -10   1   4        4.65        0.79     13.80 o 
  -9   1   4      375.03      384.06     16.42 o 
  -8   1   4      314.86      304.43     10.17 o 
  -7   1   4      118.69      205.70      6.69 o 
  -6   1   4      142.47      185.57      7.52 o 
  -5   1   4     1624.37     1604.77     13.20 o 
  -4   1   4       10.93       20.49      2.09 o 
  -3   1   4     2459.37     2476.39     17.81 o 
  -2   1   4       39.07       60.62      1.85 o 
  -1   1   4    35187.78    36707.59    278.68 o 
   0   1   4      115.29      140.50      2.34 o 
   1   1   4     1360.46     1400.55     10.38 o 
   2   1   4     2814.19     2925.24     21.85 o 
   3   1   4      719.76      687.44      7.07 o 
   4   1   4      627.37      732.16      7.65 o 
   5   1   4     2234.77     2202.21     17.97 o 
   6   1   4      597.75      638.90      9.62 o 
   7   1   4     6689.02     6540.99     55.07 o 
   8   1   4       54.00       66.16      6.48 o 
   9   1   4       16.04        9.42      8.09 o 
  10   1   4       75.40      102.21     14.83 o 
  11   1   4       82.44       79.34     13.91 o 
  12   1   4       37.33       50.40     19.83 o 
 -12   2   4      209.49      291.70     71.18 o 
 -11   2   4      230.39      209.48     29.35 o 
 -10   2   4       16.01       14.43     14.64 o 
  -9   2   4      652.38      683.87     19.01 o 
  -8   2   4        5.99       36.44      7.18 o 
  -7   2   4     1253.74     1184.05     17.77 o 
  -6   2   4     2957.45     2910.27     29.08 o 
  -5   2   4        9.65       37.17      3.14 o 
  -4   2   4     5139.95     5251.79     39.87 o 
  -3   2   4     3434.60     3491.57     26.52 o 
  -2   2   4      482.99      767.20      7.78 o 
  -1   2   4     6812.43     6955.50     53.26 o 
   0   2   4      202.78      232.80      3.55 o 
   1   2   4     5271.85     5214.93     41.71 o 
   2   2   4     3903.82     4018.13     27.89 o 
   3   2   4     1391.25     1414.76     11.26 o 
   4   2   4      635.21      606.53     10.34 o 
   5   2   4       51.95       73.93      3.28 o 
   6   2   4      669.34      675.35      9.61 o 
   7   2   4     2062.39     2040.13     22.27 o 
   8   2   4       71.32       80.84      7.56 o 
   9   2   4      396.13      396.60     12.05 o 
  10   2   4        9.99       17.59     10.27 o 
  11   2   4       39.77       32.29     14.49 o 
  12   2   4       59.63       49.36     19.24 o 
 -12   3   4       35.36       48.30     28.19 o 
 -11   3   4      876.90      846.74     40.66 o 
 -10   3   4      364.81      356.65     21.40 o 
  -9   3   4      276.12      315.16     16.54 o 
  -8   3   4       53.73      155.39     12.66 o 
  -7   3   4      934.46      920.29     15.47 o 
  -6   3   4     1773.70     1687.52     19.67 o 
  -5   3   4     4103.97     3863.47     31.66 o 
  -4   3   4      327.19      360.17      4.96 o 
  -3   3   4     2278.59     2281.88     19.01 o 
  -2   3   4      656.97      628.65      9.21 o 
  -1   3   4     3662.01     3772.26     33.85 o 
   0   3   4     1229.72     1152.63     10.42 o 
   1   3   4       45.55       71.38      2.67 o 
   2   3   4     1140.92     1064.50      9.43 o 
   3   3   4     1576.75     1464.88     11.35 o 
   4   3   4      840.91      843.04      8.10 o 
   5   3   4     4370.06     4325.11     31.53 o 
   6   3   4      266.00      294.56      8.48 o 
   7   3   4      681.72      739.31     12.15 o 
   8   3   4      970.57      993.84     16.12 o 
   9   3   4       24.67       36.10      8.14 o 
  10   3   4       18.47       16.23     10.84 o 
  11   3   4        4.73       13.43     15.43 o 
  12   3   4       77.28       99.54     20.60 o 
 -12   4   4      350.62      365.89     34.58 o 
 -11   4   4      174.77      175.97     25.66 o 
 -10   4   4      234.40      251.71     19.54 o 
  -9   4   4        8.36        8.10     10.18 o 
  -8   4   4      266.99      292.71     12.05 o 
  -7   4   4      203.41      239.25      7.96 o 
  -6   4   4     1929.89     1834.20     20.77 o 
  -5   4   4      620.26      556.94      7.55 o 
  -4   4   4      851.43      868.33      8.49 o 
  -3   4   4      477.54      451.18      5.36 o 
  -2   4   4     1656.25     1753.75     15.70 o 
  -1   4   4      321.22      319.44      4.97 o 
   0   4   4       14.10       15.60      1.81 o 
   1   4   4       15.65       21.97      1.67 o 
   2   4   4     7486.46     7815.62     58.08 o 
   3   4   4      255.54      196.38      3.94 o 
   4   4   4     2980.28     2911.54     22.96 o 
   5   4   4       37.18       38.03      3.18 o 
   6   4   4       66.35       69.64      4.68 o 
   7   4   4      178.21      181.38      7.09 o 
   8   4   4       29.08       27.05      6.33 o 
   9   4   4        0.21        2.89      8.55 o 
  10   4   4       41.27       36.65     11.45 o 
  11   4   4       69.41       47.99     16.38 o 
  12   4   4       17.84       10.94     21.91 o 
 -12   5   4      162.71      200.95     38.25 o 
 -11   5   4       16.62        4.07     18.37 o 
 -10   5   4      402.83      395.30     21.55 o 
  -9   5   4       75.12       82.39     11.65 o 
  -8   5   4     2156.55     2182.49     36.86 o 
  -7   5   4      202.34      206.67     10.37 o 
  -6   5   4     1594.85     1589.82     17.79 o 
  -5   5   4      304.40      330.12      6.31 o 
  -4   5   4        1.65       36.47      2.30 o 
  -3   5   4      400.88      380.15      5.66 o 
  -2   5   4     2693.60     2448.64     22.11 o 
  -1   5   4      544.08      769.16     14.54 o 
   0   5   4     6130.11     6045.24     48.62 o 
   1   5   4      247.26      290.93      5.64 o 
   2   5   4     5464.69     5550.67     42.13 o 
   3   5   4      789.62      713.32      7.84 o 
   4   5   4     2715.01     2814.76     23.49 o 
   5   5   4     1392.71     1373.90     13.95 o 
   6   5   4       30.08       44.42      4.74 o 
   7   5   4      219.08      197.11      7.39 o 
   8   5   4     3002.45     2864.02     33.46 o 
   9   5   4        4.23       14.15      8.94 o 
  10   5   4     1130.71     1135.98     47.28 o 
  11   5   4       14.68       27.12     16.65 o 
 -11   6   4      778.36      769.27     27.49 o 
 -10   6   4       46.82       60.94     12.88 o 
  -9   6   4     1580.68     1523.27     32.49 o 
  -8   6   4      909.12      951.09     18.89 o 
  -7   6   4      756.36      758.69     15.17 o 
  -6   6   4      999.02      973.86     13.43 o 
  -5   6   4       81.93      157.37      5.14 o 
  -4   6   4      821.30      753.91      9.80 o 
  -3   6   4     4609.81     4531.97     36.82 o 
  -2   6   4       98.54      100.93      3.39 o 
  -1   6   4    14096.15    14195.75    127.12 o 
   0   6   4      463.95      459.15      8.99 o 
   1   6   4     4502.62     4159.77     33.24 o 
   2   6   4     6785.36     6871.43     51.94 o 
   3   6   4       49.81       64.85      3.17 o 
   4   6   4     3398.99     3217.01     28.41 o 
   5   6   4       31.42       27.41      4.09 o 
   6   6   4      152.01      174.29      6.82 o 
   7   6   4     2242.67     2276.89     28.24 o 
   8   6   4       19.94       15.84      7.36 o 
   9   6   4     1307.00     1300.08     31.59 o 
  10   6   4      114.20      107.66     15.43 o 
  11   6   4      201.63      221.87     19.71 o 
 -11   7   4      109.30      150.55     18.59 o 
 -10   7   4       11.29        6.18     11.76 o 
  -9   7   4        4.49        5.15     10.11 o 
  -8   7   4       63.35       65.14      8.95 o 
  -7   7   4      596.77      604.62     15.57 o 
  -6   7   4      207.86      233.43      6.77 o 
  -5   7   4      294.33      333.14      6.92 o 
  -4   7   4      381.46      434.37      8.78 o 
  -3   7   4        4.04       40.94      2.86 o 
  -2   7   4     2813.22     3013.47     25.22 o 
  -1   7   4     2774.91     3059.15     29.98 o 
   0   7   4      256.38      453.67      8.81 o 
   1   7   4      873.63      902.61      9.02 o 
   2   7   4      319.84      383.39      5.75 o 
   3   7   4      592.18      580.32      7.97 o 
   4   7   4        0.30       39.37      4.02 o 
   5   7   4       92.95       96.84      5.72 o 
   6   7   4     1064.58      953.03     17.00 o 
   7   7   4      238.88      217.75     10.02 o 
   8   7   4       23.29       39.82      7.95 o 
   9   7   4       79.04      101.98     11.68 o 
  10   7   4       55.00       38.69     15.07 o 
  11   7   4       38.56       50.24     19.92 o 
 -11   8   4      235.17      291.73     25.54 o 
 -10   8   4        0.74        1.38     12.74 o 
  -9   8   4      318.49      380.39     15.58 o 
  -8   8   4      484.05      455.14     14.89 o 
  -7   8   4     2473.23     2396.47     34.16 o 
  -6   8   4     1313.39     1248.11     17.09 o 
  -5   8   4     1359.79     1349.47     20.63 o 
  -4   8   4      639.63      627.81     12.25 o 
  -3   8   4     1829.49     1902.65     19.25 o 
  -2   8   4       56.92       63.01      3.02 o 
  -1   8   4     3786.09     3572.24     30.51 o 
   0   8   4       41.24       40.99      2.82 o 
   1   8   4     7365.78     7334.57     59.93 o 
   2   8   4     1436.64     1496.42     15.54 o 
   3   8   4     1339.11     1358.15     15.48 o 
   4   8   4      202.05      238.27      7.02 o 
   5   8   4      113.03      113.31      6.31 o 
   6   8   4      398.60      393.44     12.41 o 
   7   8   4      901.81      933.65     20.24 o 
   8   8   4       74.55       79.12     10.64 o 
   9   8   4     1105.29     1062.99     36.62 o 
  10   8   4       29.81       16.08     23.26 o 
  11   8   4      681.91      770.30     45.47 o 
 -10   9   4      318.79      341.36     27.18 o 
  -9   9   4       23.04        7.56     12.77 o 
  -8   9   4      398.38      471.63     19.83 o 
  -7   9   4      231.25      249.45     10.86 o 
  -6   9   4      855.15      808.42     15.78 o 
  -5   9   4       50.50       73.49      6.36 o 
  -4   9   4      360.69      347.44      8.81 o 
  -3   9   4       18.14       25.43      4.22 o 
  -2   9   4      462.90      495.33      7.80 o 
  -1   9   4      766.06      726.39     11.39 o 
   0   9   4     3560.71     3547.59     35.08 o 
   1   9   4       41.87       46.80      3.71 o 
   2   9   4     1789.09     1789.73     19.88 o 
   3   9   4       26.83       63.03      4.68 o 
   4   9   4      739.88      786.34     12.93 o 
   5   9   4      260.65      242.70      9.31 o 
   6   9   4      274.53      237.94     10.77 o 
   7   9   4      306.57      368.50     16.47 o 
   8   9   4      991.00     1008.37     23.35 o 
   9   9   4      106.69      109.05     23.50 o 
  10   9   4      428.03      450.91     34.85 o 
 -10  10   4      165.63      131.95     17.85 o 
  -9  10   4       48.40       43.29     14.28 o 
  -8  10   4      268.22      294.59     16.19 o 
  -7  10   4       12.36        8.86     10.25 o 
  -6  10   4      194.79      179.34      9.51 o 
  -5  10   4       95.27       97.51      7.14 o 
  -4  10   4      883.48      861.34     14.68 o 
  -3  10   4       20.56       62.01      5.26 o 
  -2  10   4      907.24      871.27     13.68 o 
  -1  10   4      304.91      319.71      8.75 o 
   0  10   4     1501.25     1506.94     23.46 o 
   1  10   4      574.01      592.01      9.77 o 
   2  10   4      133.44      123.00      5.36 o 
   3  10   4      113.67      127.02      6.70 o 
   4  10   4      842.36      761.28     14.00 o 
   5  10   4       17.47       29.89      7.50 o 
   6  10   4      320.24      318.50     12.60 o 
   7  10   4      229.70      273.42     13.31 o 
   8  10   4      410.35      439.26     17.01 o 
   9  10   4      301.73      356.29     29.71 o 
  10  10   4       22.75       32.55     25.43 o 
 -10  11   4      558.06      550.11     57.22 o 
  -9  11   4        0.27        0.69     14.66 o 
  -8  11   4      593.63      573.69     20.81 o 
  -7  11   4     1389.19     1310.66     29.05 o 
  -6  11   4        0.98      111.68      9.82 o 
  -5  11   4     1109.49     1142.01     24.16 o 
  -4  11   4      300.04      282.01      9.71 o 
  -3  11   4     2184.11     2249.24     28.11 o 
  -2  11   4      818.19      759.61     12.76 o 
  -1  11   4      430.70      517.79     10.63 o 
   0  11   4     1568.95     1635.18     28.94 o 
   1  11   4      327.97      355.13     12.54 o 
   2  11   4     2458.77     2459.88     36.86 o 
   3  11   4     3856.33     3610.00     41.87 o 
   4  11   4        7.99       60.96      7.24 o 
   5  11   4     1904.61     1904.77     30.75 o 
   6  11   4      486.52      517.61     15.89 o 
   7  11   4      159.14      177.91     12.87 o 
   8  11   4      111.63       99.46     15.59 o 
   9  11   4       40.88       33.92     24.24 o 
  -9  12   4      232.33      244.11     19.50 o 
  -8  12   4      191.48      188.22     16.57 o 
  -7  12   4      120.63      119.43     13.80 o 
  -6  12   4      532.73      484.69     15.34 o 
  -5  12   4       81.41       62.63      8.75 o 
  -4  12   4        7.05       18.21      7.02 o 
  -3  12   4     1363.70     1336.08     20.75 o 
  -2  12   4        2.02        2.65      5.28 o 
  -1  12   4      720.82      795.63     14.29 o 
   0  12   4       42.42       87.58      9.98 o 
   1  12   4     1087.08     1134.32     17.33 o 
   2  12   4     2756.26     2587.61     30.01 o 
   3  12   4       17.96       37.57      6.97 o 
   4  12   4      243.03      250.42     14.26 o 
   5  12   4      216.60      213.62     11.68 o 
   6  12   4      161.25      184.05     13.27 o 
   7  12   4      407.93      457.75     20.49 o 
   8  12   4       40.56       56.53     18.63 o 
   9  12   4       34.15       16.09     25.70 o 
  -8  13   4       14.30       -1.00     16.35 o 
  -7  13   4      351.13      278.90     17.45 o 
  -6  13   4      439.21      424.09     15.18 o 
  -5  13   4      806.33      792.81     31.57 o 
  -4  13   4      528.86      522.14     12.89 o 
  -3  13   4      524.99      566.84     12.95 o 
  -2  13   4      105.30      125.65      7.38 o 
  -1  13   4        5.80       96.43      7.16 o 
   0  13   4      762.17      695.75     17.93 o 
   1  13   4      462.47      431.40     11.43 o 
   2  13   4       41.37       36.51      7.10 o 
   3  13   4     1474.68     1507.96     23.92 o 
   4  13   4      162.31      177.59     11.32 o 
   5  13   4      752.17      718.94     20.58 o 
   6  13   4      128.18      135.69     14.98 o 
   7  13   4      358.56      385.09     23.39 o 
   8  13   4      157.82      170.83     23.45 o 
  -8  14   4       26.68       18.56     20.75 o 
  -7  14   4       32.80       44.17     16.26 o 
  -6  14   4      393.57      375.82     23.68 o 
  -5  14   4       14.19       28.57      9.78 o 
  -4  14   4     1298.39     1290.84     23.06 o 
  -3  14   4        2.36       -0.67      6.85 o 
  -2  14   4     1391.49     1337.84     22.19 o 
  -1  14   4      344.21      322.36     10.36 o 
   0  14   4      363.03      341.38     10.86 o 
   1  14   4      340.25      350.50     10.39 o 
   2  14   4      288.32      302.12     11.85 o 
   3  14   4       39.46       52.40     10.50 o 
   4  14   4     1076.73     1038.63     35.29 o 
   5  14   4       29.28        6.22     14.69 o 
   6  14   4      843.32      842.55     40.40 o 
   7  14   4        2.20       -4.89     18.06 o 
  -7  15   4       15.20       43.40     20.23 o 
  -6  15   4       16.75       13.03     15.78 o 
  -5  15   4      142.49      181.46     17.27 o 
  -4  15   4       39.00       32.67     13.61 o 
  -3  15   4      211.16      231.20     12.32 o 
  -2  15   4       13.18       32.08      8.48 o 
  -1  15   4      339.42      325.70     11.99 o 
   0  15   4        0.49       27.96      7.71 o 
   1  15   4        2.94        4.88      8.12 o 
   2  15   4       24.22       26.40      9.21 o 
   3  15   4       32.80       31.29     13.79 o 
   4  15   4       25.42       39.63     15.46 o 
   5  15   4       47.45       33.84     17.52 o 
   6  15   4      170.43      184.93     22.39 o 
   7  15   4      141.05      158.70     24.24 o 
  -6  16   4      150.75      177.23     22.92 o 
  -5  16   4        1.19       18.35     18.17 o 
  -4  16   4      133.46      152.85     17.51 o 
  -3  16   4        2.73       -0.79     14.10 o 
  -2  16   4      424.09      472.82     24.85 o 
  -1  16   4      102.69       75.72     13.92 o 
   0  16   4       44.62       58.38     10.73 o 
   1  16   4      251.97      257.77     14.01 o 
   2  16   4        5.92        6.09     12.17 o 
   3  16   4      183.47      190.32     24.30 o 
   4  16   4      212.31      229.93     21.07 o 
   5  16   4       83.83       82.84     19.68 o 
   6  16   4       15.19        2.08     20.61 o 
  -4  17   4      319.05      314.80     24.24 o 
  -3  17   4      468.13      586.75     30.08 o 
  -2  17   4     1145.11     1063.51     41.12 o 
  -1  17   4       43.94       59.28     15.60 o 
   0  17   4      285.43      330.21     33.24 o 
   1  17   4      154.55      104.34     18.30 o 
   2  17   4      160.51      167.88     20.47 o 
   3  17   4     1407.62     1373.02     59.26 o 
   4  17   4       12.56       24.24     19.49 o 
  -2  18   4        3.64        9.98     17.25 o 
  -1  18   4       81.47       83.11     18.07 o 
   0  18   4       15.25       51.03     19.23 o 
   1  18   4       37.42      117.33     20.98 o 
   2  18   4       87.49       72.73     24.20 o 
 -12   1   5      682.39      718.79     48.37 o 
 -11   1   5       71.57       58.84     23.83 o 
 -10   1   5      890.63      840.34     25.93 o 
  -9   1   5      847.59      955.23     20.66 o 
  -8   1   5        4.52      178.18     12.79 o 
  -7   1   5     1599.13     1588.74     21.66 o 
  -6   1   5      241.97      225.97      6.01 o 
  -5   1   5     3039.15     3039.30     24.27 o 
  -4   1   5     4921.91     4613.78     33.97 o 
  -3   1   5       17.47      242.47      6.96 o 
  -2   1   5    22250.06    22139.98    167.28 o 
  -1   1   5      301.07      704.13      6.17 o 
   0   1   5      104.12      349.00     11.67 o 
   1   1   5     1759.10     1648.45     13.22 o 
   2   1   5       61.75      167.47      4.04 o 
   3   1   5     4087.34     3928.02     29.47 o 
   4   1   5     3760.65     3698.95     28.38 o 
   5   1   5     2655.54     2565.61     21.73 o 
   6   1   5     1904.27     1909.77     19.64 o 
   7   1   5     1536.29     1584.53     18.89 o 
   8   1   5     3925.98     3783.19     39.29 o 
   9   1   5       55.09       69.14      8.67 o 
  10   1   5       10.42       -0.27     10.74 o 
  11   1   5      313.81      334.69     16.49 o 
  12   1   5       80.28       75.56     18.77 o 
 -12   2   5       23.09       23.39     19.05 o 
 -11   2   5      840.00      813.31     39.97 o 
 -10   2   5      500.30      525.37     24.32 o 
  -9   2   5      554.42      566.07     25.20 o 
  -8   2   5       86.19       85.57      8.28 o 
  -7   2   5      276.54      277.59      8.63 o 
  -6   2   5       31.71      147.08      6.13 o 
  -5   2   5       13.14      218.32      5.51 o 
  -4   2   5     1083.39      978.15     10.00 o 
  -3   2   5     7147.65     7009.91     58.26 o 
  -2   2   5    13610.88    13685.45    103.74 o 
  -1   2   5     9073.18     9122.49     69.63 o 
   0   2   5     1318.27     1364.77     12.79 o 
   1   2   5     1252.98     1224.93     10.97 o 
   2   2   5       30.55       47.73      1.95 o 
   3   2   5     1782.35     1913.63     16.48 o 
   4   2   5      643.34      581.08      6.65 o 
   5   2   5      489.72      451.78      6.85 o 
   6   2   5     1303.39     1314.21     14.00 o 
   7   2   5      849.45      917.89     12.74 o 
   8   2   5      878.40      898.29     18.04 o 
   9   2   5     1102.79     1076.43     19.24 o 
  10   2   5       33.27       28.84     11.00 o 
  11   2   5       85.60      120.98     15.38 o 
  12   2   5       24.79       30.88     21.12 o 
 -12   3   5       14.95       59.13     19.96 o 
 -11   3   5       11.54       -2.87     14.29 o 
 -10   3   5        3.90        4.38     13.88 o 
  -9   3   5      184.47      171.93     12.10 o 
  -8   3   5      454.28      475.92     13.04 o 
  -7   3   5      775.19      721.76     12.13 o 
  -6   3   5      174.33      163.24      5.29 o 
  -5   3   5      720.64      714.68     10.39 o 
  -4   3   5      929.47      934.43      9.33 o 
  -3   3   5      105.74      135.99      4.21 o 
  -2   3   5      278.31      558.81      7.09 o 
  -1   3   5     1169.44     1232.50     12.02 o 
   0   3   5       54.32       56.46      1.81 o 
   1   3   5     1638.28     1695.24     14.23 o 
   2   3   5      902.91      881.47      8.42 o 
   3   3   5        5.95        6.38      1.93 o 
   4   3   5     1759.48     1775.20     16.64 o 
   5   3   5      989.80      954.19      9.98 o 
   6   3   5      363.17      327.27      6.79 o 
   7   3   5      954.66      974.28     15.49 o 
   8   3   5      127.46      124.23      7.83 o 
   9   3   5      234.62      222.22     10.45 o 
  10   3   5      291.60      308.47     14.65 o 
  11   3   5       95.00      103.78     15.81 o 
 -12   4   5      254.90      212.89     23.33 o 
 -11   4   5      157.00      170.71     22.96 o 
 -10   4   5        3.36        4.87     12.54 o 
  -9   4   5      893.87      891.76     21.95 o 
  -8   4   5      567.68      594.01     21.87 o 
  -7   4   5      642.50      685.49     12.06 o 
  -6   4   5     2381.61     2419.32     24.53 o 
  -5   4   5        1.98       10.12      2.44 o 
  -4   4   5     6353.25     6275.22     47.73 o 
  -3   4   5     2136.99     2073.06     20.02 o 
  -2   4   5      437.49      433.60      5.22 o 
  -1   4   5     7324.77     6994.75     61.48 o 
   0   4   5       92.61       70.73      3.50 o 
   1   4   5     3830.93     3934.43     32.23 o 
   2   4   5     9429.78     9628.21     73.62 o 
   3   4   5      162.01      247.46      4.76 o 
   4   4   5     4725.28     4512.07     35.23 o 
   5   4   5      201.26      166.83      4.89 o 
   6   4   5      126.06      189.03      5.73 o 
   7   4   5     1086.08     1101.83     15.65 o 
   8   4   5      107.91      125.13      7.83 o 
   9   4   5      734.74      711.78     15.90 o 
  10   4   5      418.06      472.56     24.45 o 
  11   4   5       14.58        9.38     16.07 o 
 -11   5   5       51.28       35.72     16.08 o 
 -10   5   5      956.86      976.09     31.05 o 
  -9   5   5      689.09      694.75     23.35 o 
  -8   5   5      123.80      142.90      8.64 o 
  -7   5   5     2617.82     2588.83     28.77 o 
  -6   5   5      536.35      552.55      9.07 o 
  -5   5   5       60.13      123.06      5.09 o 
  -4   5   5     2930.85     2877.03     26.56 o 
  -3   5   5       19.52       57.91      3.33 o 
  -2   5   5     2819.60     2581.24     24.15 o 
  -1   5   5     1168.11     1249.01     12.82 o 
   0   5   5     1951.69     1990.56     18.38 o 
   1   5   5     2583.41     2505.90     21.56 o 
   2   5   5        9.28       19.63      2.05 o 
   3   5   5     4666.76     4567.17     38.31 o 
   4   5   5     2990.77     3044.37     26.08 o 
   5   5   5       11.28       23.25      3.71 o 
   6   5   5     1997.26     1893.13     21.70 o 
   7   5   5      191.60      200.36      7.78 o 
   8   5   5      923.31      854.15     16.69 o 
   9   5   5       83.35       74.87     10.14 o 
  10   5   5        1.58        3.37     12.29 o 
  11   5   5       71.01       47.50     17.00 o 
 -11   6   5        3.30       -0.30     16.33 o 
 -10   6   5      538.90      565.45     34.16 o 
  -9   6   5      102.26      183.62     11.92 o 
  -8   6   5      702.10      714.23     16.57 o 
  -7   6   5      113.77      141.62      7.51 o 
  -6   6   5      439.72      508.20      8.60 o 
  -5   6   5     1340.40     1351.60     21.47 o 
  -4   6   5      962.80     1001.05     13.72 o 
  -3   6   5      695.25      768.89      9.92 o 
  -2   6   5      908.63      885.42     10.41 o 
  -1   6   5      351.87      309.13      5.45 o 
   0   6   5     5569.49     5590.84     44.00 o 
   1   6   5      774.68      885.11      9.45 o 
   2   6   5      961.21      897.73     11.48 o 
   3   6   5     1183.98     1236.38     12.26 o 
   4   6   5      123.12      178.52      5.19 o 
   5   6   5        1.10        7.32      4.32 o 
   6   6   5      197.93      230.66      9.01 o 
   7   6   5      375.20      360.79      9.77 o 
   8   6   5      225.18      238.23      9.55 o 
   9   6   5      149.34      171.33     11.31 o 
  10   6   5       34.87       43.74     14.69 o 
  11   6   5      305.96      313.30     21.91 o 
 -11   7   5      109.69       99.69     18.15 o 
 -10   7   5       70.98       92.00     14.20 o 
  -9   7   5     1496.58     1403.43     27.17 o 
  -8   7   5       47.62       76.72      8.86 o 
  -7   7   5     3041.20     2930.67     32.80 o 
  -6   7   5      181.23      237.22      7.79 o 
  -5   7   5     2828.35     2845.72     30.04 o 
  -4   7   5      625.09      677.03     10.77 o 
  -3   7   5      248.57      239.03      9.58 o 
  -2   7   5      791.37      736.02     12.19 o 
  -1   7   5     1962.35     1932.09     17.70 o 
   0   7   5      942.45      870.28      9.59 o 
   1   7   5     4498.00     4275.66     37.63 o 
   2   7   5     1023.32     1049.94     11.17 o 
   3   7   5     8794.25     8481.12     71.76 o 
   4   7   5      504.66      568.47      9.33 o 
   5   7   5      438.20      437.87     10.88 o 
   6   7   5      543.88      555.07     12.90 o 
   7   7   5       78.31       72.42      7.76 o 
   8   7   5     1195.98     1208.32     22.75 o 
   9   7   5      321.27      336.16     14.65 o 
  10   7   5      538.84      571.91     22.97 o 
  11   7   5      824.43      876.56     30.44 o 
 -11   8   5       34.19       47.51     18.05 o 
 -10   8   5       18.35       76.88     14.87 o 
  -9   8   5       55.11       61.76     11.83 o 
  -8   8   5      199.26      208.41     11.46 o 
  -7   8   5      241.21      241.56      9.60 o 
  -6   8   5        1.65       90.16      6.77 o 
  -5   8   5     1766.94     1773.31     23.22 o 
  -4   8   5       37.75       33.47      3.85 o 
  -3   8   5      590.45      571.17     11.33 o 
  -2   8   5      313.41      323.46      7.09 o 
  -1   8   5      134.97      163.99      5.05 o 
   0   8   5      304.41      396.20      7.44 o 
   1   8   5     1532.66     1460.29     15.94 o 
   2   8   5      103.66      122.52      5.64 o 
   3   8   5     3192.06     3150.36     31.89 o 
   4   8   5      401.47      427.67      9.50 o 
   5   8   5     1438.63     1436.78     24.00 o 
   6   8   5        5.98        9.80      6.84 o 
   7   8   5       36.83       33.64      9.09 o 
   8   8   5        1.15        5.33      9.86 o 
   9   8   5      406.21      440.09     21.51 o 
  10   8   5        1.28       -9.18     19.16 o 
 -10   9   5      378.04      387.61     20.04 o 
  -9   9   5       68.22       72.00     12.51 o 
  -8   9   5      551.47      493.07     16.20 o 
  -7   9   5      611.67      613.09     14.01 o 
  -6   9   5        6.21       10.42      6.24 o 
  -5   9   5      154.69      142.66      6.84 o 
  -4   9   5      729.02      653.71     11.05 o 
  -3   9   5     1237.94     1273.74     20.59 o 
  -2   9   5      842.41      854.83     16.14 o 
  -1   9   5      227.38      239.13      9.24 o 
   0   9   5      871.54      896.62     13.97 o 
   1   9   5       83.01      159.47      5.97 o 
   2   9   5      325.37      321.90      6.50 o 
   3   9   5      381.35      370.63     10.55 o 
   4   9   5      433.95      378.19     12.99 o 
   5   9   5     1253.09     1195.15     18.38 o 
   6   9   5      800.07      791.87     18.36 o 
   7   9   5       63.09       77.72     10.24 o 
   8   9   5       26.73       31.85     10.99 o 
   9   9   5        7.61       13.17     13.37 o 
  10   9   5      356.79      408.94     35.25 o 
 -10  10   5       12.03       22.51     18.15 o 
  -9  10   5      347.91      363.89     18.99 o 
  -8  10   5     1380.82     1303.64     24.22 o 
  -7  10   5      304.59      288.94     11.52 o 
  -6  10   5     2167.42     2092.45     29.97 o 
  -5  10   5       29.71       40.09      5.97 o 
  -4  10   5      679.47      768.26     15.35 o 
  -3  10   5     2079.09     2014.87     39.63 o 
  -2  10   5       71.01      107.94      6.83 o 
  -1  10   5     1254.12     1337.78     19.76 o 
   0  10   5       33.34       40.55      5.35 o 
   1  10   5     3638.22     3640.90     38.39 o 
   2  10   5     6362.43     6164.39     58.73 o 
   3  10   5        9.10       77.46      5.76 o 
   4  10   5     1261.38     1327.56     20.76 o 
   5  10   5      326.00      350.52     11.03 o 
   6  10   5      181.78      202.42     11.38 o 
   7  10   5      215.70      221.13     13.00 o 
   8  10   5       36.40       26.68     12.01 o 
   9  10   5      370.67      407.54     25.93 o 
  10  10   5      339.38      316.22     32.95 o 
  -9  11   5      287.14      236.91     18.56 o 
  -8  11   5        1.00        6.12     10.92 o 
  -7  11   5     1105.28     1075.50     22.42 o 
  -6  11   5      139.80      155.68      9.71 o 
  -5  11   5       18.95       17.86      5.91 o 
  -4  11   5       73.85       76.08      8.79 o 
  -3  11   5       74.16      112.77      7.86 o 
  -2  11   5      113.87      139.91      7.85 o 
  -1  11   5      457.89      446.77     15.50 o 
   0  11   5       70.78       60.11      6.50 o 
   1  11   5     2713.70     2631.26     31.35 o 
   2  11   5       70.33       95.44      5.77 o 
   3  11   5     1045.97     1093.95     17.98 o 
   4  11   5      206.15      204.37      9.58 o 
   5  11   5       20.61       43.53      8.70 o 
   6  11   5        6.72       11.95      9.20 o 
   7  11   5      359.01      382.72     16.75 o 
   8  11   5        0.17        0.58     16.99 o 
   9  11   5      143.81      149.16     22.47 o 
  -9  12   5       43.53       53.03     18.32 o 
  -8  12   5       54.84       57.37     14.87 o 
  -7  12   5       32.03       92.83     10.66 o 
  -6  12   5      370.12      331.03     12.34 o 
  -5  12   5      719.89      677.26     22.56 o 
  -4  12   5      499.46      565.13     18.77 o 
  -3  12   5     1456.25     1422.06     33.23 o 
  -2  12   5        0.38      141.45      9.20 o 
  -1  12   5     2022.04     1954.30     32.79 o 
   0  12   5        7.43       18.37      7.05 o 
   1  12   5      186.26      254.49      8.29 o 
   2  12   5      314.63      312.96      9.29 o 
   3  12   5      335.62      333.21     13.09 o 
   4  12   5     1615.40     1514.44     23.87 o 
   5  12   5     1302.67     1276.93     24.40 o 
   6  12   5      224.59      286.82     19.22 o 
   7  12   5      907.29      956.55     40.37 o 
   8  12   5       54.46       48.38     19.57 o 
   9  12   5       58.55       39.04     27.92 o 
  -8  13   5       81.28       84.34     18.00 o 
  -7  13   5      270.02      279.27     17.56 o 
  -6  13   5        9.85        8.04     11.68 o 
  -5  13   5      345.85      341.14     17.14 o 
  -4  13   5      569.92      556.51     21.09 o 
  -3  13   5       34.00       41.75      9.10 o 
  -2  13   5     1118.34     1121.60     22.17 o 
  -1  13   5      113.83       96.97      9.91 o 
   0  13   5      367.19      395.65     15.52 o 
   1  13   5      197.64      190.03     10.23 o 
   2  13   5      461.57      447.80     11.37 o 
   3  13   5      662.82      707.23     15.25 o 
   4  13   5      184.24      167.92      9.77 o 
   5  13   5      368.08      383.43     14.67 o 
   6  13   5      542.60      556.56     25.99 o 
   7  13   5        0.81        7.15     17.41 o 
   8  13   5      510.23      547.50     39.47 o 
  -7  14   5        1.41       -0.39     14.80 o 
  -6  14   5      114.94      124.93     14.79 o 
  -5  14   5      417.55      429.22     17.91 o 
  -4  14   5       21.37       24.18     12.36 o 
  -3  14   5      133.50      174.35     16.08 o 
  -2  14   5        9.00        5.64      9.52 o 
  -1  14   5      314.12      320.87     14.15 o 
   0  14   5      634.86      650.05     21.56 o 
   1  14   5       39.89       32.32      6.49 o 
   2  14   5      162.79      183.14      8.57 o 
   3  14   5      469.80      505.52     13.67 o 
   4  14   5       70.76       87.27     11.58 o 
   5  14   5      459.84      478.69     42.05 o 
   6  14   5        3.16        5.65     16.78 o 
   7  14   5        0.18       10.58     19.74 o 
  -7  15   5        4.27       -6.31     42.52 o 
  -6  15   5       17.55        5.93     15.90 o 
  -5  15   5      461.07      438.43     23.73 o 
  -4  15   5      221.07      212.00     18.71 o 
  -3  15   5      422.79      464.56     18.09 o 
  -2  15   5      603.19      619.66     19.65 o 
  -1  15   5      652.47      616.73     22.89 o 
   0  15   5      711.34      661.43     20.12 o 
   1  15   5       33.62       58.98     12.92 o 
   2  15   5      187.12      155.27     10.93 o 
   3  15   5      333.13      362.77     15.02 o 
   4  15   5        0.18        5.66     12.48 o 
   5  15   5      777.04      820.69     57.69 o 
   6  15   5      129.13      155.18     21.66 o 
  -5  16   5      199.07      219.03     37.42 o 
  -4  16   5      348.34      402.64     21.30 o 
  -3  16   5     1410.28     1304.05     34.09 o 
  -2  16   5       48.88       72.24     18.21 o 
  -1  16   5      614.24      668.60     32.21 o 
   0  16   5        2.75        7.43     12.93 o 
   1  16   5       65.82      141.38     17.71 o 
   2  16   5      192.65      198.88     18.86 o 
   3  16   5      108.00      156.09     23.01 o 
   4  16   5      300.88      280.23     31.05 o 
   5  16   5      297.60      325.91     29.67 o 
  -4  17   5       39.26       65.76     20.09 o 
  -3  17   5       21.19      128.72     18.21 o 
  -2  17   5       56.83       74.09     16.54 o 
  -1  17   5        6.35        1.28     14.67 o 
   0  17   5      187.86      188.82     19.92 o 
   1  17   5       86.22       67.46     17.84 o 
   2  17   5      823.85      825.50     31.73 o 
   3  17   5       19.50       30.17     18.96 o 
   4  17   5       63.65       81.16     21.06 o 
  -1  18   5      370.38      319.40     24.01 o 
   0  18   5      508.40      410.01     25.73 o 
   1  18   5      188.72      160.03     35.18 o 
 -12   0   6      374.44      378.16     27.69 o 
 -11   0   6     1079.07     1079.12     33.84 o 
 -10   0   6      740.26      699.62     40.72 o 
  -9   0   6      526.06      636.32     22.45 o 
  -8   0   6     1245.31     1101.46     23.93 o 
  -7   0   6      322.79      545.40     13.80 o 
  -6   0   6       62.80      287.87     16.95 o 
  -5   0   6     2953.67     2928.53     32.28 o 
  -4   0   6     5779.49     6353.96     65.46 o 
  -3   0   6    13414.30    13096.83    153.22 o 
  -2   0   6     4249.99     5399.34     76.20 o 
  -1   0   6    24975.25    25040.57    291.54 o 
   0   0   6     9949.46    10102.28    117.43 o 
   1   0   6      258.12     1026.12     15.57 o 
   2   0   6     3215.10     3302.73     34.80 o 
   3   0   6      690.68      694.71      9.62 o 
   4   0   6      161.77      256.08      8.70 o 
   5   0   6     4712.07     4505.52     49.02 o 
   6   0   6      109.41      119.16      6.77 o 
   7   0   6     4211.97     4097.35     50.71 o 
   8   0   6      266.17      270.08     11.65 o 
   9   0   6     2055.11     1977.13     41.54 o 
  10   0   6      433.88      448.99     23.19 o 
  11   0   6      150.46      165.79     23.62 o 
 -12   1   6      106.81       96.81     15.81 o 
 -11   1   6        2.40       38.35     11.64 o 
 -10   1   6      373.95      361.67     12.50 o 
  -9   1   6      198.66      182.74      8.73 o 
  -8   1   6      148.50      190.00      7.70 o 
  -7   1   6        9.27       15.07      4.74 o 
  -6   1   6      117.64      127.54      4.90 o 
  -5   1   6      350.01      334.92      5.67 o 
  -4   1   6       10.71      175.42      5.05 o 
  -3   1   6      516.97      659.36      7.47 o 
  -2   1   6      461.89      633.65      6.22 o 
  -1   1   6        1.62       10.17      1.69 o 
   0   1   6     1288.53     1306.40     10.38 o 
   1   1   6       27.93       21.47      1.63 o 
   2   1   6     1304.50     1276.19     10.69 o 
   3   1   6      101.54       92.67      2.77 o 
   4   1   6       15.29       23.94      2.56 o 
   5   1   6       65.74       69.84      3.57 o 
   6   1   6      181.31      187.12      5.65 o 
   7   1   6      807.64      808.87     11.62 o 
   8   1   6      948.67      972.25     14.92 o 
   9   1   6       37.28       24.13      8.23 o 
  10   1   6      312.90      289.33     14.34 o 
  11   1   6       91.37       94.54     14.41 o 
 -12   2   6       37.01       32.61     14.95 o 
 -11   2   6        2.69       43.40     11.87 o 
 -10   2   6      468.03      488.28     24.33 o 
  -9   2   6       20.89       56.71      8.51 o 
  -8   2   6      458.75      419.62     13.83 o 
  -7   2   6       23.95       28.96      4.87 o 
  -6   2   6     1075.69     1035.59     15.18 o 
  -5   2   6      475.70      403.17      6.29 o 
  -4   2   6      945.79      985.44     10.65 o 
  -3   2   6     3546.10     3587.57     31.00 o 
  -2   2   6      787.79      963.01     12.51 o 
  -1   2   6      161.05      158.15      2.86 o 
   0   2   6     3050.55     3144.87     24.20 o 
   1   2   6       42.70      180.30      4.24 o 
   2   2   6     3433.39     3405.42     26.44 o 
   3   2   6      300.64      348.24      4.93 o 
   4   2   6     1951.14     1929.92     16.73 o 
   5   2   6      897.42      937.41     10.28 o 
   6   2   6      677.29      626.12      9.09 o 
   7   2   6      888.75      818.04     12.24 o 
   8   2   6      100.73      120.46      7.40 o 
   9   2   6       33.35       27.37      8.38 o 
  10   2   6      147.33      162.54     13.97 o 
  11   2   6      153.32      155.90     14.93 o 
 -11   3   6        4.04       12.21     11.38 o 
 -10   3   6      967.34      864.39     21.00 o 
  -9   3   6      205.35      247.57     12.02 o 
  -8   3   6     2453.11     2308.85     28.83 o 
  -7   3   6     4436.15     4281.60     39.91 o 
  -6   3   6      239.51      242.41      5.66 o 
  -5   3   6     2280.28     2279.28     25.47 o 
  -4   3   6     1156.00     1304.95     15.96 o 
  -3   3   6      640.68      589.68      6.76 o 
  -2   3   6    17583.63    17675.56    138.69 o 
  -1   3   6     2493.24     2682.69     23.81 o 
   0   3   6     5494.48     5232.41     42.40 o 
   1   3   6     3112.67     3012.93     27.58 o 
   2   3   6     4445.80     4412.40     37.72 o 
   3   3   6     4857.26     4772.20     35.68 o 
   4   3   6      149.89      184.66      4.16 o 
   5   3   6      719.70      762.33     12.52 o 
   6   3   6     4049.06     3974.85     36.38 o 
   7   3   6      202.72      236.34      9.51 o 
   8   3   6     3130.23     3015.88     34.89 o 
   9   3   6        2.87        6.35      8.31 o 
  10   3   6      330.47      332.61     16.36 o 
  11   3   6      192.83      230.45     17.69 o 
 -11   4   6       45.86       90.64     12.32 o 
 -10   4   6       52.41       54.94      9.70 o 
  -9   4   6       16.08       63.63     12.04 o 
  -8   4   6       49.39       40.67      5.78 o 
  -7   4   6      319.76      322.02      9.34 o 
  -6   4   6        0.40       11.07      4.76 o 
  -5   4   6     1464.33     1398.80     17.59 o 
  -4   4   6     2927.65     2963.80     28.08 o 
  -3   4   6     1175.59     1095.28     11.44 o 
  -2   4   6     3235.43     3142.56     28.73 o 
  -1   4   6     1205.28     1247.93     12.22 o 
   0   4   6       16.81       49.06      2.56 o 
   1   4   6      121.21      140.07      3.02 o 
   2   4   6      316.13      312.10      5.53 o 
   3   4   6       92.75       88.48      2.99 o 
   4   4   6      338.28      345.40      6.17 o 
   5   4   6     2393.02     2277.66     23.81 o 
   6   4   6     1762.89     1747.35     18.90 o 
   7   4   6      238.02      279.14      8.24 o 
   8   4   6      213.10      220.17     11.84 o 
   9   4   6      122.12      122.17      9.86 o 
  10   4   6       13.23       12.27     11.25 o 
  11   4   6       13.91        8.35     16.40 o 
 -11   5   6        3.61       25.26     11.29 o 
 -10   5   6       21.34        5.70      8.96 o 
  -9   5   6      342.89      336.94     13.90 o 
  -8   5   6      153.23      154.32      7.06 o 
  -7   5   6     1068.37     1140.65     16.21 o 
  -6   5   6      592.99      586.38     10.42 o 
  -5   5   6     2405.80     2584.28     28.87 o 
  -4   5   6      635.34      610.89     13.94 o 
  -3   5   6     1471.85     1389.40     16.11 o 
  -2   5   6     1197.64     1170.46     13.14 o 
  -1   5   6      120.53      128.21      3.74 o 
   0   5   6       84.75      175.74      6.38 o 
   1   5   6     3212.41     2980.13     26.21 o 
   2   5   6     1707.85     1849.22     18.34 o 
   3   5   6     3648.90     3527.39     31.46 o 
   4   5   6        6.83        6.99      3.40 o 
   5   5   6     2825.61     2834.16     28.47 o 
   6   5   6        8.68       13.62      4.54 o 
   7   5   6      440.33      414.57     10.24 o 
   8   5   6       60.37       75.18      7.62 o 
   9   5   6      184.45      186.30     10.31 o 
  10   5   6       31.78       29.40     12.04 o 
  11   5   6     1210.31     1204.21     38.67 o 
 -11   6   6       47.39       84.12     14.13 o 
 -10   6   6       80.41       76.60      9.35 o 
  -9   6   6        4.22        2.78      6.79 o 
  -8   6   6     1529.83     1505.41     22.91 o 
  -7   6   6      976.55      981.97     15.69 o 
  -6   6   6     1140.23     1243.65     16.41 o 
  -5   6   6     3398.93     3233.82     35.26 o 
  -4   6   6      198.62      308.49      7.41 o 
  -3   6   6     1000.71      959.13     12.11 o 
  -2   6   6       33.99       74.03      5.29 o 
  -1   6   6     2356.87     2460.95     24.33 o 
   0   6   6     1637.02     1521.94     13.76 o 
   1   6   6     1223.98     1325.85     13.34 o 
   2   6   6     5217.83     5166.19     46.29 o 
   3   6   6     1351.06     1327.80     15.36 o 
   4   6   6     4356.33     4300.25     44.52 o 
   5   6   6     1134.65     1130.43     14.48 o 
   6   6   6       29.07       45.17      5.72 o 
   7   6   6      454.02      448.35     11.98 o 
   8   6   6      315.37      292.42     10.24 o 
   9   6   6       83.29       72.96      9.77 o 
  10   6   6      884.87      883.13     24.86 o 
  11   6   6        0.09       -3.35     17.08 o 
 -11   7   6       11.12       10.92     17.47 o 
 -10   7   6       44.84       47.23     14.03 o 
  -9   7   6      120.17      142.78     13.20 o 
  -8   7   6      287.52      339.07     11.84 o 
  -7   7   6        2.74       22.44      6.25 o 
  -6   7   6       71.66       77.95      5.82 o 
  -5   7   6       73.92       69.40      5.75 o 
  -4   7   6      664.87      588.40     10.64 o 
  -3   7   6      168.29      194.08      5.97 o 
  -2   7   6      168.55      171.16      4.99 o 
  -1   7   6     1332.67     1326.08     14.93 o 
   0   7   6        2.85        1.01      2.55 o 
   1   7   6      825.45      882.68     10.34 o 
   2   7   6     1624.20     1672.65     19.73 o 
   3   7   6      730.26      741.40     10.86 o 
   4   7   6      169.87      155.66      6.03 o 
   5   7   6       92.00       81.93      5.81 o 
   6   7   6       81.16       53.20      6.38 o 
   7   7   6      214.36      189.51      9.48 o 
   8   7   6        1.08        2.81      8.43 o 
   9   7   6      263.72      243.88     20.28 o 
  10   7   6        7.52        5.04     20.24 o 
 -10   8   6       14.59        9.06     13.77 o 
  -9   8   6       19.80       30.35     12.35 o 
  -8   8   6     1318.22     1275.33     22.60 o 
  -7   8   6      217.85      222.90      9.13 o 
  -6   8   6      894.43      823.62     15.47 o 
  -5   8   6       20.42       26.76      5.85 o 
  -4   8   6     1189.43     1205.15     25.65 o 
  -3   8   6     1690.95     1725.89     20.98 o 
  -2   8   6       16.09       29.91      4.20 o 
  -1   8   6      689.56      716.11     10.81 o 
   0   8   6     1314.89     1282.18     15.15 o 
   1   8   6      303.06      313.61      8.34 o 
   2   8   6     4135.48     4013.82     41.70 o 
   3   8   6       12.80      100.85      4.41 o 
   4   8   6      819.69      882.18     13.98 o 
   5   8   6     1331.37     1295.96     18.97 o 
   6   8   6      275.69      302.91     15.98 o 
   7   8   6      385.52      392.87     12.75 o 
   8   8   6       63.86       84.79     11.63 o 
   9   8   6      120.09      130.30     14.94 o 
  10   8   6      256.92      278.75     25.89 o 
 -10   9   6       10.77        6.75     14.81 o 
  -9   9   6      221.12      233.23     15.90 o 
  -8   9   6       66.86      154.04     10.32 o 
  -7   9   6     2742.12     2537.34     32.81 o 
  -6   9   6       40.84       40.26      7.77 o 
  -5   9   6     1674.57     1678.63     24.88 o 
  -4   9   6      150.75      248.95      8.38 o 
  -3   9   6     2094.59     2062.55     28.16 o 
  -2   9   6      182.35      202.32      6.65 o 
  -1   9   6        6.28       15.98      4.39 o 
   0   9   6      220.72      209.34      7.08 o 
   1   9   6     2784.44     2661.82     41.23 o 
   2   9   6      144.30      174.49      6.86 o 
   3   9   6     5974.42     5774.77     61.57 o 
   4   9   6        7.16       12.35      5.11 o 
   5   9   6     1383.90     1332.19     19.75 o 
   6   9   6      118.55      109.63      8.91 o 
   7   9   6      104.19      107.49     10.99 o 
   8   9   6       77.71       86.73     13.28 o 
   9   9   6        1.35        5.41     15.75 o 
  10   9   6       26.66       25.25     22.51 o 
 -10  10   6       49.31       26.53     18.16 o 
  -9  10   6      230.86      254.57     17.36 o 
  -8  10   6       29.06       20.13     11.43 o 
  -7  10   6      587.78      576.74     19.12 o 
  -6  10   6        2.94        7.92      8.18 o 
  -5  10   6       36.60       45.68      7.63 o 
  -4  10   6      924.56      979.43     17.72 o 
  -3  10   6      343.49      324.34     12.02 o 
  -2  10   6       44.89       33.74      5.80 o 
  -1  10   6      994.76     1062.36     22.48 o 
   0  10   6      112.19      116.13      9.03 o 
   1  10   6     1874.86     1779.87     34.38 o 
   2  10   6       34.44       39.47      6.12 o 
   3  10   6      247.54      246.26      7.24 o 
   4  10   6      534.11      501.77     11.02 o 
   5  10   6       15.01       28.94      7.13 o 
   6  10   6      231.07      175.84     10.92 o 
   7  10   6      440.93      439.50     15.58 o 
   8  10   6       18.83       15.19     14.47 o 
   9  10   6       90.50       70.64     17.81 o 
  -9  11   6       93.27      102.47     18.13 o 
  -8  11   6      191.42      177.80     14.18 o 
  -7  11   6      661.81      666.03     21.94 o 
  -6  11   6      155.97      168.72     11.35 o 
  -5  11   6      178.21      291.56     11.40 o 
  -4  11   6     3947.86     3595.40     58.62 o 
  -3  11   6      107.14      280.20     10.02 o 
  -2  11   6     2275.23     2287.82     30.99 o 
  -1  11   6      260.83      287.47     10.00 o 
   0  11   6      188.91      317.60     17.80 o 
   1  11   6      940.38      948.50     16.85 o 
   2  11   6        0.09       57.95      6.99 o 
   3  11   6      781.92      811.70     13.51 o 
   4  11   6      199.78      246.49     11.25 o 
   5  11   6      458.95      503.16     16.07 o 
   6  11   6     2268.80     2254.35     59.78 o 
   7  11   6      227.32      220.86     26.07 o 
   8  11   6      258.93      235.13     19.15 o 
   9  11   6      135.37      141.43     22.53 o 
  -9  12   6        0.78      -12.05     19.93 o 
  -8  12   6      321.13      337.29     19.06 o 
  -7  12   6       58.92       71.99     13.43 o 
  -6  12   6      473.70      470.25     19.18 o 
  -5  12   6      418.37      406.13     15.37 o 
  -4  12   6       34.96       34.87      8.24 o 
  -3  12   6     1607.81     1510.19     24.31 o 
  -2  12   6      205.30      178.15      9.15 o 
  -1  12   6      126.40      117.87      8.74 o 
   0  12   6      188.46      221.20      9.49 o 
   1  12   6       19.53       22.86      8.28 o 
   2  12   6      904.68      875.35     20.95 o 
   3  12   6       39.76       40.45      7.73 o 
   4  12   6      785.53      786.96     15.95 o 
   5  12   6      698.31      692.85     15.92 o 
   6  12   6       84.26       99.18     17.66 o 
   7  12   6       89.68      109.43     16.58 o 
   8  12   6       89.47      107.78     21.11 o 
  -8  13   6       12.88       65.30     18.30 o 
  -7  13   6        2.99       11.60     13.50 o 
  -6  13   6      148.56      172.91     14.19 o 
  -5  13   6       14.20       13.22     10.71 o 
  -4  13   6      687.70      605.30     22.50 o 
  -3  13   6      683.92      620.48     18.40 o 
  -2  13   6      512.78      538.00     15.54 o 
  -1  13   6      947.15      945.98     21.69 o 
   0  13   6      446.94      464.03     14.02 o 
   1  13   6      156.92      186.75     10.58 o 
   2  13   6       88.35      122.85     11.01 o 
   3  13   6        2.34        5.60      9.78 o 
   4  13   6      282.76      270.20     10.03 o 
   5  13   6      320.74      330.29     16.00 o 
   6  13   6      352.11      305.01     19.42 o 
   7  13   6        7.29       16.45     18.66 o 
   8  13   6      652.51      620.45     31.77 o 
  -7  14   6        1.76        1.58     16.52 o 
  -6  14   6       28.81       44.04     14.21 o 
  -5  14   6        2.92        5.41     12.81 o 
  -4  14   6        1.87        4.38     11.10 o 
  -3  14   6      476.16      499.68     18.29 o 
  -2  14   6        0.20        0.09      9.71 o 
  -1  14   6     2081.66     2114.33     41.68 o 
   0  14   6      152.59      188.61     11.67 o 
   1  14   6     1116.43     1092.08     25.12 o 
   2  14   6      243.35      260.84     16.33 o 
   3  14   6       12.42       26.76     11.56 o 
   4  14   6       80.10       85.33     10.26 o 
   5  14   6      169.46      189.84     19.62 o 
   6  14   6        9.75       20.40     17.74 o 
   7  14   6     1154.80     1280.86     54.56 o 
  -6  15   6       18.70       32.81     18.82 o 
  -5  15   6       21.61       13.98     13.26 o 
  -4  15   6       31.20      150.49     14.51 o 
  -3  15   6        2.98       13.98     12.04 o 
  -2  15   6      575.11      607.15     19.95 o 
  -1  15   6       45.99       87.84     12.08 o 
   0  15   6      628.39      604.16     19.41 o 
   1  15   6       51.85      106.38     13.75 o 
   2  15   6       35.29       34.71     13.03 o 
   3  15   6        7.32       13.80     14.69 o 
   4  15   6        0.43       29.24     16.36 o 
   5  15   6        0.40        2.19     17.41 o 
   6  15   6       68.98       74.06     20.74 o 
  -5  16   6       29.77       25.51     18.72 o 
  -4  16   6      277.92      246.54     19.36 o 
  -3  16   6      512.05      548.40     22.74 o 
  -2  16   6       23.18       -0.29     16.96 o 
  -1  16   6      153.98      148.44     15.39 o 
   0  16   6        4.14        7.15     15.12 o 
   1  16   6      653.27      651.19     40.01 o 
   2  16   6      585.09      618.77     27.10 o 
   3  16   6       68.77       86.85     22.11 o 
   4  16   6      950.78      862.33     32.50 o 
   5  16   6      335.50      344.93     26.52 o 
  -3  17   6       59.23       80.61     17.45 o 
  -2  17   6      877.90      943.05     30.18 o 
  -1  17   6      457.08      466.31     25.04 o 
   0  17   6       96.13      107.91     22.21 o 
   1  17   6      361.35      355.84     24.57 o 
   2  17   6       19.18       23.93     17.78 o 
   3  17   6      289.59      303.88     31.14 o 
 -11   1   7      470.74      456.78     15.84 o 
 -10   1   7        8.98       64.77      9.15 o 
  -9   1   7     1041.80     1090.83     18.06 o 
  -8   1   7       17.33       75.02      6.39 o 
  -7   1   7     1258.63     1250.92     17.39 o 
  -6   1   7      357.73      331.63      6.72 o 
  -5   1   7       71.06      217.86      8.43 o 
  -4   1   7      576.17      582.51      7.89 o 
  -3   1   7     2011.27     1941.42     16.99 o 
  -2   1   7     1414.25     1488.77     14.55 o 
  -1   1   7    10759.06    10681.31     89.16 o 
   0   1   7        4.69      108.81      2.78 o 
   1   1   7    12804.19    12620.90     88.96 o 
   2   1   7       73.43      172.81      3.10 o 
   3   1   7      169.16      287.52      5.41 o 
   4   1   7     1168.08     1194.21     11.89 o 
   5   1   7      702.93      733.86     11.35 o 
   6   1   7      125.36      155.19      5.63 o 
   7   1   7     1284.75     1275.90     15.86 o 
   8   1   7      338.32      332.12      9.72 o 
   9   1   7      472.84      479.28     14.15 o 
  10   1   7      107.88       98.77     12.11 o 
  11   1   7      687.57      703.26     21.79 o 
 -11   2   7      137.28      164.17     12.97 o 
 -10   2   7      910.59      910.49     18.62 o 
  -9   2   7       27.02       43.83      7.02 o 
  -8   2   7     2008.13     1840.06     24.11 o 
  -7   2   7      704.66      680.90     10.53 o 
  -6   2   7     2693.75     2651.71     28.67 o 
  -5   2   7      539.41      588.80     10.37 o 
  -4   2   7      617.08      709.32     11.57 o 
  -3   2   7     1314.56     1319.57     12.97 o 
  -2   2   7      109.29      762.06     11.01 o 
  -1   2   7     6054.40     5950.64     44.73 o 
   0   2   7     3285.75     3062.48     24.62 o 
   1   2   7     1935.62     1942.91     16.32 o 
   2   2   7     5927.62     5551.70     45.26 o 
   3   2   7      124.10      173.25      3.71 o 
   4   2   7      677.45      644.22      7.71 o 
   5   2   7     1034.03     1036.21     11.49 o 
   6   2   7        2.62        6.74      4.07 o 
   7   2   7     1759.97     1749.36     19.70 o 
   8   2   7      537.53      528.74     13.43 o 
   9   2   7      484.42      480.38     17.40 o 
  10   2   7      262.39      276.68     14.96 o 
  11   2   7      393.59      375.45     19.46 o 
 -11   3   7       16.64       30.43     11.06 o 
 -10   3   7      144.12      147.63     10.50 o 
  -9   3   7      132.79      120.07      7.86 o 
  -8   3   7       94.38       86.98      6.39 o 
  -7   3   7       54.15       66.93      6.50 o 
  -6   3   7     1070.07     1121.15     16.62 o 
  -5   3   7      903.89      856.52     12.55 o 
  -4   3   7      621.69      643.43      8.73 o 
  -3   3   7      410.01      410.31      5.76 o 
  -2   3   7     3406.69     3584.36     29.79 o 
  -1   3   7      685.56      700.12      8.90 o 
   0   3   7       96.21      129.40      2.73 o 
   1   3   7      262.65      363.82      5.15 o 
   2   3   7     4612.49     4917.83     40.48 o 
   3   3   7      175.01      267.54      4.54 o 
   4   3   7      858.61      838.70      9.40 o 
   5   3   7      902.93      929.32     11.18 o 
   6   3   7      586.73      553.95      9.11 o 
   7   3   7      828.80      798.78     13.30 o 
   8   3   7       39.63       41.00      7.37 o 
   9   3   7        6.79        1.74      8.70 o 
  10   3   7      340.66      345.25     16.91 o 
  11   3   7       90.71      112.63     15.32 o 
 -11   4   7      379.85      390.59     15.38 o 
 -10   4   7      390.78      359.82     12.87 o 
  -9   4   7       32.07       35.17      6.58 o 
  -8   4   7     1333.71     1250.68     22.69 o 
  -7   4   7      130.14      161.12      7.83 o 
  -6   4   7     1974.37     1846.05     23.93 o 
  -5   4   7     2571.63     2397.15     26.95 o 
  -4   4   7     1173.17     1157.03     16.36 o 
  -3   4   7     4966.83     4840.85     43.23 o 
  -2   4   7       80.56      133.11      3.53 o 
  -1   4   7     5270.69     5145.36     44.11 o 
   0   4   7     3414.23     3384.00     27.38 o 
   1   4   7        0.75       19.58      2.63 o 
   2   4   7     5793.75     5478.55     46.74 o 
   3   4   7     1197.87     1128.08     11.65 o 
   4   4   7     4023.22     3996.94     34.52 o 
   5   4   7     1815.62     1827.67     18.73 o 
   6   4   7       34.27       82.17      5.08 o 
   7   4   7     2934.48     2852.56     30.94 o 
   8   4   7      199.50      196.98      9.21 o 
   9   4   7      357.74      374.94     14.18 o 
  10   4   7      671.76      716.76     21.47 o 
  11   4   7      136.72      193.71     17.33 o 
 -11   5   7      219.65      206.06     19.13 o 
 -10   5   7        5.82       28.55     12.44 o 
  -9   5   7       20.18      189.54     11.99 o 
  -8   5   7        6.94        6.58      7.71 o 
  -7   5   7      628.45      580.23     13.46 o 
  -6   5   7      939.85      973.41     21.67 o 
  -5   5   7      186.68      269.57      8.51 o 
  -4   5   7     1037.21     1006.60     13.84 o 
  -3   5   7     2260.02     2291.29     23.51 o 
  -2   5   7      582.92      674.52      9.05 o 
  -1   5   7     1940.86     1962.58     18.39 o 
   0   5   7      794.85     1010.33     10.76 o 
   1   5   7     2161.31     2126.35     21.29 o 
   2   5   7     1774.12     1818.88     20.16 o 
   3   5   7      699.05      685.71     10.73 o 
   4   5   7        3.51       10.67      3.61 o 
   5   5   7     1084.94     1050.89     14.54 o 
   6   5   7     1146.91     1191.53     16.38 o 
   7   5   7      586.20      575.85     13.46 o 
   8   5   7       48.90       39.22      7.43 o 
   9   5   7      348.59      357.27     12.71 o 
  10   5   7      146.33      148.21     21.03 o 
  11   5   7       48.14       43.76     16.94 o 
 -11   6   7       92.24       89.19     17.79 o 
 -10   6   7       10.69       14.70     12.63 o 
  -9   6   7       24.99       37.90     11.14 o 
  -8   6   7       34.73       36.79      9.14 o 
  -7   6   7     1932.29     1925.62     33.66 o 
  -6   6   7      325.29      522.60     11.15 o 
  -5   6   7      961.82     1053.45     17.75 o 
  -4   6   7       60.17      161.70      7.25 o 
  -3   6   7      797.23      932.89     11.92 o 
  -2   6   7      165.83      222.59      6.05 o 
  -1   6   7        8.30       68.63      3.39 o 
   0   6   7       32.06       45.60      3.67 o 
   1   6   7      985.98      976.78     11.12 o 
   2   6   7      389.27      366.34      6.97 o 
   3   6   7     1258.49     1210.67     19.57 o 
   4   6   7        1.14       85.50      4.45 o 
   5   6   7      841.77      871.55     12.50 o 
   6   6   7        3.51       16.94      5.53 o 
   7   6   7      180.93      176.97      9.81 o 
   8   6   7       46.97       41.22      8.85 o 
   9   6   7        0.43        4.07     10.26 o 
  10   6   7        3.87        8.76     13.05 o 
 -10   7   7        1.26       56.91     14.33 o 
  -9   7   7      196.65      212.47     14.39 o 
  -8   7   7      236.37      221.37     13.72 o 
  -7   7   7      269.33      272.59     10.75 o 
  -6   7   7     1147.34     1009.35     16.14 o 
  -5   7   7       19.89      152.30      6.79 o 
  -4   7   7     4846.50     4628.28     48.11 o 
  -3   7   7      193.23      356.97      7.83 o 
  -2   7   7      810.78      924.69     15.31 o 
  -1   7   7      202.26      269.67      8.68 o 
   0   7   7       30.58       36.47      3.08 o 
   1   7   7     1119.09     1129.10     13.58 o 
   2   7   7     1967.49     1967.81     24.25 o 
   3   7   7     1996.82     1935.47     24.60 o 
   4   7   7     1914.38     1829.49     20.69 o 
   5   7   7       44.56       83.62      5.81 o 
   6   7   7     1481.31     1534.43     20.84 o 
   7   7   7       12.97       35.22      7.91 o 
   8   7   7       19.61       25.64      9.09 o 
   9   7   7       19.18       10.24     11.24 o 
  10   7   7        0.22       -2.05     19.93 o 
 -10   8   7       42.37       32.38     14.44 o 
  -9   8   7        0.57        4.23     12.05 o 
  -8   8   7        9.26        7.23     10.12 o 
  -7   8   7        0.45      103.99     10.59 o 
  -6   8   7     1464.96     1450.99     21.62 o 
  -5   8   7     1793.21     1670.45     23.05 o 
  -4   8   7        9.95       34.79      5.35 o 
  -3   8   7      352.57      388.90     10.38 o 
  -2   8   7     1019.49      968.49     16.03 o 
  -1   8   7      795.78      823.66     11.61 o 
   0   8   7      740.87      767.14     11.74 o 
   1   8   7       49.73      111.07      5.28 o 
   2   8   7      365.08      340.70      9.89 o 
   3   8   7       83.37      118.08      6.55 o 
   4   8   7      793.65      783.50     12.29 o 
   5   8   7     1197.18     1144.49     22.81 o 
   6   8   7      345.72      336.98     10.33 o 
   7   8   7      430.59      437.61     13.52 o 
   8   8   7      274.43      255.17     16.26 o 
   9   8   7        4.94       -0.46     15.06 o 
  10   8   7       62.06       56.60     22.42 o 
 -10   9   7      117.87      121.96     16.24 o 
  -9   9   7      260.77      227.57     15.75 o 
  -8   9   7       32.52       50.07     11.71 o 
  -7   9   7      738.74      718.45     18.71 o 
  -6   9   7        7.94       15.88      7.59 o 
  -5   9   7      411.67      361.00     10.75 o 
  -4   9   7     1500.84     1471.09     20.94 o 
  -3   9   7      240.95      215.97      9.39 o 
  -2   9   7     2659.77     2492.63     28.42 o 
  -1   9   7      664.47      619.43     13.25 o 
   0   9   7      843.10      827.30     14.71 o 
   1   9   7     2535.60     2570.08     30.37 o 
   2   9   7      707.96      791.55     14.49 o 
   3   9   7      151.80      170.24      8.03 o 
   4   9   7      104.68      132.63      6.95 o 
   5   9   7      521.12      540.27     11.75 o 
   6   9   7      793.05      787.02     15.55 o 
   7   9   7        6.67       27.50      9.25 o 
   8   9   7      336.19      329.30     19.57 o 
   9   9   7      610.00      643.05     26.06 o 
  -9  10   7       75.38       69.38     14.82 o 
  -8  10   7      726.74      726.01     21.67 o 
  -7  10   7      212.84      233.04     12.80 o 
  -6  10   7      540.56      523.61     24.46 o 
  -5  10   7     1440.82     1422.81     24.81 o 
  -4  10   7      451.96      406.51     16.25 o 
  -3  10   7     3917.42     3643.99     45.64 o 
  -2  10   7       27.27       33.36      5.68 o 
  -1  10   7      788.77      847.25     21.82 o 
   0  10   7     1041.88      968.14     21.42 o 
   1  10   7        9.29        7.57      5.42 o 
   2  10   7     1737.40     1677.67     25.19 o 
   3  10   7      359.83      384.40     11.73 o 
   4  10   7     1325.20     1314.91     30.00 o 
   5  10   7     2890.24     2779.77     34.18 o 
   6  10   7       64.03       72.79      8.81 o 
   7  10   7      869.58      880.88     27.25 o 
   8  10   7      165.66      157.33     17.63 o 
   9  10   7       91.24      113.63     19.51 o 
  -9  11   7       99.51      101.18     17.74 o 
  -8  11   7       30.78       47.57     13.61 o 
  -7  11   7        1.86        9.08     10.54 o 
  -6  11   7      589.50      578.12     20.39 o 
  -5  11   7      328.86      311.70     12.75 o 
  -4  11   7      672.81      637.55     15.94 o 
  -3  11   7       32.65       58.19      8.69 o 
  -2  11   7      119.34      111.10      7.77 o 
  -1  11   7      206.27      208.01      9.09 o 
   0  11   7      541.53      525.66     12.53 o 
   1  11   7      153.59      143.72      8.37 o 
   2  11   7     1222.76     1237.47     21.88 o 
   3  11   7      180.77      173.87      9.84 o 
   4  11   7      414.44      448.32     14.29 o 
   5  11   7       88.56      100.87      7.78 o 
   6  11   7       24.57       38.34      8.88 o 
   7  11   7      103.78       98.01     15.51 o 
   8  11   7      146.75      147.17     18.36 o 
   9  11   7        7.74        6.96     19.27 o 
  -8  12   7      739.92      796.60     25.06 o 
  -7  12   7      186.52      196.29     14.18 o 
  -6  12   7        8.65       74.03     11.43 o 
  -5  12   7      117.64      115.10     10.68 o 
  -4  12   7      491.75      564.71     15.76 o 
  -3  12   7        7.35      150.38     10.91 o 
  -2  12   7     3076.57     2799.10     37.34 o 
  -1  12   7        2.35      127.83     15.64 o 
   0  12   7     1831.28     1844.41     26.92 o 
   1  12   7       38.25       60.65      9.34 o 
   2  12   7      411.15      472.73     13.89 o 
   3  12   7        2.33       -1.33      9.06 o 
   4  12   7        1.95       27.84     10.44 o 
   5  12   7      114.88       97.19      7.83 o 
   6  12   7      460.70      498.35     17.58 o 
   7  12   7      273.30      310.97     20.25 o 
   8  12   7      797.61      844.05     38.42 o 
  -8  13   7        6.58        8.19     18.86 o 
  -7  13   7      245.55      250.28     18.74 o 
  -6  13   7        5.30       11.45     12.66 o 
  -5  13   7       40.82       42.35     12.36 o 
  -4  13   7      359.40      419.66     18.71 o 
  -3  13   7      553.76      599.68     18.38 o 
  -2  13   7      456.41      469.07     15.56 o 
  -1  13   7      256.05      259.91     12.55 o 
   0  13   7       97.34       93.03      9.55 o 
   1  13   7      672.27      720.48     19.49 o 
   2  13   7       28.04       34.41     10.03 o 
   3  13   7      253.02      259.86     13.93 o 
   4  13   7       45.68       99.77     12.62 o 
   5  13   7       25.95       30.82     13.35 o 
   6  13   7      642.58      636.29     24.45 o 
   7  13   7      175.83      164.53     21.61 o 
  -7  14   7      125.26      137.36     20.63 o 
  -6  14   7       49.77       41.20     14.03 o 
  -5  14   7       12.01       23.33     12.57 o 
  -4  14   7       21.15       37.34     11.72 o 
  -3  14   7       17.61       15.13     10.93 o 
  -2  14   7      183.38      252.30     15.19 o 
  -1  14   7       43.27       62.54     10.99 o 
   0  14   7        0.71        4.44     10.12 o 
   1  14   7       33.35       32.15     10.65 o 
   2  14   7       10.17       11.02     14.01 o 
   3  14   7       94.01      103.06     13.93 o 
   4  14   7        6.44       18.20     13.48 o 
   5  14   7       44.69       49.34     15.40 o 
   6  14   7        1.62       -7.85     17.82 o 
  -6  15   7       61.46       62.92     18.13 o 
  -5  15   7      402.12      403.95     19.54 o 
  -4  15   7      293.39      276.30     16.83 o 
  -3  15   7        8.37       12.31     12.22 o 
  -2  15   7      827.32      745.62     21.73 o 
  -1  15   7      622.80      636.61     20.22 o 
   0  15   7      325.24      370.06     16.42 o 
   1  15   7     1086.43     1072.70     35.32 o 
   2  15   7       32.11       46.70     13.45 o 
   3  15   7      868.27      851.06     26.93 o 
   4  15   7      167.12      165.44     19.23 o 
   5  15   7       95.51       85.46     19.63 o 
  -4  16   7        6.61       19.52     14.59 o 
  -3  16   7      243.72      218.58     16.95 o 
  -2  16   7      149.51      229.88     19.44 o 
  -1  16   7      255.72      239.29     16.30 o 
   0  16   7      662.49      666.52     32.26 o 
   1  16   7        1.22       -3.98     13.84 o 
   2  16   7      717.22      704.34     56.74 o 
   3  16   7        3.85        5.08     21.15 o 
   4  16   7       31.76       23.71     18.52 o 
  -2  17   7      290.09      304.18     25.07 o 
  -1  17   7       18.00       11.39     17.19 o 
   0  17   7        1.02       -2.47     16.78 o 
   1  17   7        0.73       22.62     18.18 o 
   2  17   7       57.99       47.24     19.12 o 
 -11   0   8       37.45       24.98     14.71 o 
 -10   0   8      865.76      813.83     25.90 o 
  -9   0   8     1724.88     1735.38     38.13 o 
  -8   0   8     1000.77     1015.93     31.72 o 
  -7   0   8     1716.01     1541.52     34.19 o 
  -6   0   8      520.01      704.10     12.28 o 
  -5   0   8     1094.59     1040.98     21.18 o 
  -4   0   8     1843.50     2110.60     69.50 o 
  -3   0   8      420.62      643.28     22.90 o 
  -2   0   8      120.72      266.41     14.67 o 
  -1   0   8     5619.24     5551.27     72.56 o 
   0   0   8      873.91     1240.80     17.18 o 
   1   0   8     2538.16     2496.87     31.82 o 
   2   0   8     5490.86     5493.03     58.86 o 
   3   0   8     4741.05     4619.85     48.80 o 
   4   0   8       11.00      149.44      5.84 o 
   5   0   8      271.73      261.18      8.40 o 
   6   0   8       24.75       37.80      6.70 o 
   7   0   8       83.09       71.88      8.14 o 
   8   0   8      649.24      653.87     17.07 o 
   9   0   8      491.68      514.85     22.86 o 
  10   0   8      507.26      504.71     24.53 o 
  11   0   8       41.27       25.00     23.16 o 
 -11   1   8       10.00        7.66     10.03 o 
 -10   1   8       12.81       35.28      8.71 o 
  -9   1   8      870.61      834.88     16.22 o 
  -8   1   8      389.24      372.32     10.15 o 
  -7   1   8      861.82      875.83     11.81 o 
  -6   1   8      345.98      334.46      7.59 o 
  -5   1   8        1.66      148.36      4.63 o 
  -4   1   8      646.84      682.04     10.15 o 
  -3   1   8       67.61       77.91      3.56 o 
  -2   1   8       28.83       48.11      3.64 o 
  -1   1   8     2518.80     2510.47     21.36 o 
   0   1   8      547.76      570.93      6.18 o 
   1   1   8     5156.40     5050.01     38.56 o 
   2   1   8       13.04       34.42      2.45 o 
   3   1   8     1640.77     1558.18     14.37 o 
   4   1   8      211.10      207.38      4.41 o 
   5   1   8       65.38       65.48      3.97 o 
   6   1   8      112.01      105.58      5.37 o 
   7   1   8      859.69      825.95     12.56 o 
   8   1   8       36.20       31.97      6.35 o 
   9   1   8      607.23      629.77     16.32 o 
  10   1   8      122.13      124.43     12.81 o 
  11   1   8      305.28      308.95     27.38 o 
 -11   2   8       27.25       19.91     10.16 o 
 -10   2   8      523.89      587.08     14.36 o 
  -9   2   8       35.46       75.27      6.93 o 
  -8   2   8      360.02      362.05     11.60 o 
  -7   2   8      194.36      225.62      8.85 o 
  -6   2   8       46.81       50.09      5.31 o 
  -5   2   8      238.43      328.00      7.14 o 
  -4   2   8     1024.12     1136.43     13.36 o 
  -3   2   8     2859.87     2880.65     24.49 o 
  -2   2   8     1986.37     2040.47     17.82 o 
  -1   2   8       17.25       72.94      2.24 o 
   0   2   8     2120.64     2074.00     19.33 o 
   1   2   8      202.02      232.06      4.31 o 
   2   2   8      387.13      343.26      5.22 o 
   3   2   8     1804.47     1814.29     16.28 o 
   4   2   8        5.69       46.62      3.11 o 
   5   2   8     1311.97     1303.12     14.07 o 
   6   2   8     1367.98     1299.25     15.33 o 
   7   2   8      686.35      641.67     11.56 o 
   8   2   8      297.22      305.71      9.79 o 
   9   2   8       25.36       20.41      8.53 o 
  10   2   8       91.59      108.43     13.01 o 
  11   2   8      174.98      199.48     18.06 o 
 -11   3   8      317.21      255.21     18.59 o 
 -10   3   8       29.48       24.07     10.39 o 
  -9   3   8      503.61      588.62     15.36 o 
  -8   3   8        3.44       70.85      8.02 o 
  -7   3   8     2001.00     1918.15     25.49 o 
  -6   3   8      502.47      538.03     11.08 o 
  -5   3   8     2000.84     1955.65     24.13 o 
  -4   3   8     5221.07     4889.52     48.69 o 
  -3   3   8      291.51      296.68      6.44 o 
  -2   3   8     4615.42     4641.96     38.14 o 
  -1   3   8     3090.79     3061.66     29.27 o 
   0   3   8      828.40      947.51      9.27 o 
   1   3   8    12439.94    12231.24     91.43 o 
   2   3   8      706.18      636.83      9.47 o 
   3   3   8     5664.23     5485.02     47.52 o 
   4   3   8     1691.15     1633.69     16.27 o 
   5   3   8       56.03       88.41      4.27 o 
   6   3   8     1999.59     1973.80     19.98 o 
   7   3   8      613.37      640.49     11.52 o 
   8   3   8      414.06      408.93     11.20 o 
   9   3   8      784.41      813.73     18.41 o 
  10   3   8       16.90       20.71     11.81 o 
  11   3   8      723.46      762.05     36.64 o 
 -11   4   8      168.73      165.85     20.20 o 
 -10   4   8      113.59      101.60     12.47 o 
  -9   4   8      974.94     1034.70     30.48 o 
  -8   4   8      152.38      193.52      9.89 o 
  -7   4   8       92.74      235.84      8.91 o 
  -6   4   8      515.45      453.62     10.56 o 
  -5   4   8        2.92        0.56      4.39 o 
  -4   4   8       53.36       72.25      4.55 o 
  -3   4   8      312.88      272.34      5.27 o 
  -2   4   8     2603.67     2779.02     28.49 o 
  -1   4   8     3234.15     3125.31     28.06 o 
   0   4   8      306.95      333.86      7.56 o 
   1   4   8      288.01      332.99      7.63 o 
   2   4   8      575.13      593.60      9.53 o 
   3   4   8       17.64       30.09      3.65 o 
   4   4   8       75.07       88.38      6.03 o 
   5   4   8      100.06      126.07      5.27 o 
   6   4   8       28.07       22.08      4.54 o 
   7   4   8      120.91      136.05      7.39 o 
   8   4   8      323.93      322.19     12.68 o 
   9   4   8      551.32      577.28     15.51 o 
  10   4   8        7.38        3.42     11.41 o 
  11   4   8       38.08       33.69     16.22 o 
 -11   5   8      267.16      279.25     20.24 o 
 -10   5   8      333.05      323.92     16.87 o 
  -9   5   8      354.79      359.32     14.47 o 
  -8   5   8      240.89      281.77     11.34 o 
  -7   5   8       98.01      113.92      7.88 o 
  -6   5   8     1389.07     1279.96     18.96 o 
  -5   5   8      377.22      348.83      8.77 o 
  -4   5   8     3093.49     2937.52     35.38 o 
  -3   5   8     1101.61     1050.33     13.24 o 
  -2   5   8     3821.86     3812.10     39.07 o 
  -1   5   8      803.30      821.80     12.53 o 
   0   5   8      443.75      472.21      6.92 o 
   1   5   8     1493.18     1492.74     16.00 o 
   2   5   8     2922.30     2861.81     31.52 o 
   3   5   8        5.17        9.17      3.80 o 
   4   5   8     2697.06     2733.19     26.97 o 
   5   5   8      649.25      646.93     10.42 o 
   6   5   8     1852.55     1809.58     22.25 o 
   7   5   8       95.52       95.30      7.75 o 
   8   5   8      242.21      264.51     10.51 o 
   9   5   8       29.76       29.11      9.82 o 
  10   5   8       35.46       28.24     12.20 o 
 -10   6   8      273.88      271.39     21.10 o 
  -9   6   8      157.11      206.18     13.94 o 
  -8   6   8        5.47       38.78      9.21 o 
  -7   6   8      216.92      211.31      9.71 o 
  -6   6   8       82.44       88.02      6.90 o 
  -5   6   8     1791.84     1672.70     28.19 o 
  -4   6   8     1094.79     1028.63     14.61 o 
  -3   6   8      490.54      605.35      9.49 o 
  -2   6   8     1367.83     1274.62     18.49 o 
  -1   6   8      198.06      470.44     11.69 o 
   0   6   8       10.81      132.56     11.27 o 
   1   6   8     1130.98     1125.41     13.23 o 
   2   6   8      195.93      176.19      5.96 o 
   3   6   8      834.80      820.58     13.19 o 
   4   6   8      543.67      512.44     14.12 o 
   5   6   8     1020.57     1033.36     13.83 o 
   6   6   8       37.59       60.29      6.09 o 
   7   6   8      714.01      715.16     15.40 o 
   8   6   8      140.81      138.00     11.52 o 
   9   6   8       31.94       37.02     13.06 o 
  10   6   8       28.72       18.03     15.65 o 
 -10   7   8       42.92       46.81     14.40 o 
  -9   7   8       29.79       15.81     11.72 o 
  -8   7   8       33.20       38.64     10.49 o 
  -7   7   8       27.32       32.33      8.16 o 
  -6   7   8       87.96      102.18      7.60 o 
  -5   7   8      459.47      560.63     11.24 o 
  -4   7   8      751.72      932.38     14.05 o 
  -3   7   8        3.12       58.18      4.65 o 
  -2   7   8      457.12      552.07     10.28 o 
  -1   7   8       88.47       68.92      4.68 o 
   0   7   8      140.38      173.74      5.78 o 
   1   7   8       17.73       22.29      3.57 o 
   2   7   8       34.93       32.95      4.44 o 
   3   7   8     1742.12     1758.05     24.24 o 
   4   7   8      266.83      246.15      8.29 o 
   5   7   8       83.32      110.05      6.01 o 
   6   7   8      112.75      150.16      7.66 o 
   7   7   8       57.31       55.49      8.39 o 
   8   7   8        3.55        9.23      9.47 o 
   9   7   8       20.33        8.14     13.72 o 
  10   7   8        0.03       -2.85     15.81 o 
 -10   8   8      221.47      201.53     17.34 o 
  -9   8   8       26.79       26.42     12.72 o 
  -8   8   8      660.08      655.74     20.56 o 
  -7   8   8      424.19      448.13     17.77 o 
  -6   8   8       45.89       35.73      7.92 o 
  -5   8   8     2477.69     2441.90     29.11 o 
  -4   8   8      453.51      470.37     10.26 o 
  -3   8   8     1667.09     1652.43     22.44 o 
  -2   8   8     1021.72     1053.34     14.69 o 
  -1   8   8      929.18      960.74     14.22 o 
   0   8   8     1221.49     1155.64     15.23 o 
   1   8   8      276.13      324.46      7.66 o 
   2   8   8      405.26      438.51     15.04 o 
   3   8   8      717.10      749.85     16.28 o 
   4   8   8       24.63       49.22      6.75 o 
   5   8   8     3256.94     3052.62     35.94 o 
   6   8   8      231.08      243.76      9.22 o 
   7   8   8      938.72      928.44     29.33 o 
   8   8   8      179.07      193.19     14.63 o 
   9   8   8      101.23       80.27     16.54 o 
  10   8   8      232.24      286.74     33.79 o 
  -9   9   8      328.21      280.79     17.07 o 
  -8   9   8       62.01       93.18     12.76 o 
  -7   9   8      167.68      197.88     12.75 o 
  -6   9   8       13.86      138.69     13.99 o 
  -5   9   8       57.50      114.06      7.87 o 
  -4   9   8     4535.38     4364.78     49.30 o 
  -3   9   8     1043.33     1002.84     16.82 o 
  -2   9   8     2272.37     2201.55     25.88 o 
  -1   9   8      413.17      433.40      8.86 o 
   0   9   8     1284.08     1335.54     17.60 o 
   1   9   8      765.98      737.77     12.29 o 
   2   9   8       15.43       73.32      6.25 o 
   3   9   8       61.48       72.38      6.92 o 
   4   9   8     1297.44     1268.07     22.35 o 
   5   9   8       15.34       32.57      6.15 o 
   6   9   8     2108.70     2039.87     32.90 o 
   7   9   8      337.55      345.05     15.84 o 
   8   9   8      678.67      688.29     22.02 o 
   9   9   8       52.03       24.92     18.84 o 
  -9  10   8       19.15       43.01     14.62 o 
  -8  10   8      577.63      582.82     37.35 o 
  -7  10   8       51.62       38.72     11.28 o 
  -6  10   8      262.51      319.95     19.91 o 
  -5  10   8      113.31      128.14      9.39 o 
  -4  10   8      663.12      657.43     15.74 o 
  -3  10   8       69.20       73.08      7.78 o 
  -2  10   8       35.12       40.60      5.91 o 
  -1  10   8      224.07      225.60      7.66 o 
   0  10   8     1739.08     1648.07     22.20 o 
   1  10   8        0.07       23.51      5.83 o 
   2  10   8     1247.36     1220.79     22.71 o 
   3  10   8       98.72       87.51      8.35 o 
   4  10   8      925.23      928.10     19.53 o 
   5  10   8        1.41        7.81      8.72 o 
   6  10   8       55.86       63.87      7.54 o 
   7  10   8       14.31       15.85     10.38 o 
   8  10   8      402.08      395.79     22.22 o 
   9  10   8      193.56      222.62     25.28 o 
  -8  11   8      245.16      216.85     16.04 o 
  -7  11   8      286.20      331.86     16.10 o 
  -6  11   8      381.75      454.99     22.40 o 
  -5  11   8       59.03       46.03      9.30 o 
  -4  11   8     1473.92     1440.64     25.11 o 
  -3  11   8      732.73      669.31     25.64 o 
  -2  11   8      138.24      134.73      8.24 o 
  -1  11   8     1274.92     1266.19     19.49 o 
   0  11   8      295.84      291.98      9.91 o 
   1  11   8     1979.11     1943.34     27.50 o 
   2  11   8     2004.41     1904.48     29.58 o 
   3  11   8      350.90      360.60     12.57 o 
   4  11   8      638.83      620.70     22.50 o 
   5  11   8        4.68        3.06      9.50 o 
   6  11   8      386.95      392.39     15.42 o 
   7  11   8      358.97      347.89     20.94 o 
   8  11   8        8.63        8.79     16.91 o 
  -8  12   8        1.80       -0.20     15.87 o 
  -7  12   8       11.93       15.42     12.62 o 
  -6  12   8        0.10        4.99     11.02 o 
  -5  12   8       88.04      100.06     11.26 o 
  -4  12   8       73.20       99.75      9.99 o 
  -3  12   8      618.73      598.73     17.94 o 
  -2  12   8      111.91      129.82      9.46 o 
  -1  12   8      179.36      257.38     11.59 o 
   0  12   8      152.39      174.22      9.39 o 
   1  12   8      103.51      128.98      9.78 o 
   2  12   8        9.94       11.23      8.38 o 
   3  12   8       66.31       85.73      9.86 o 
   4  12   8       14.58        7.37     10.69 o 
   5  12   8      179.24      231.26     20.39 o 
   6  12   8      240.35      233.84     17.83 o 
   7  12   8       35.37        9.82     15.97 o 
   8  12   8       46.46       36.82     18.90 o 
  -7  13   8       68.29       87.50     16.46 o 
  -6  13   8      166.16      182.06     15.02 o 
  -5  13   8       57.74      189.06     12.94 o 
  -4  13   8      493.40      539.26     16.48 o 
  -3  13   8       16.01       24.34      9.37 o 
  -2  13   8       96.32      150.90     10.34 o 
  -1  13   8      527.20      504.83     14.02 o 
   0  13   8      524.36      548.35     14.50 o 
   1  13   8       36.00      125.53     10.50 o 
   2  13   8      306.72      288.41     14.19 o 
   3  13   8       44.42       54.55     12.28 o 
   4  13   8        6.03        2.34     12.32 o 
   5  13   8       51.80       75.87     15.34 o 
   6  13   8       47.48       40.86     15.87 o 
   7  13   8       69.03       73.54     18.57 o 
  -6  14   8      504.05      502.35     24.89 o 
  -5  14   8      348.13      374.12     20.21 o 
  -4  14   8       78.10      153.01     13.78 o 
  -3  14   8       71.78       70.75     12.00 o 
  -2  14   8      227.96      216.82     13.85 o 
  -1  14   8       22.26       18.94     10.49 o 
   0  14   8     1537.90     1374.41     28.32 o 
   1  14   8      134.55      146.55     13.79 o 
   2  14   8     1224.13     1254.53     36.42 o 
   3  14   8      174.22      192.22     15.97 o 
   4  14   8      213.55      226.01     17.36 o 
   5  14   8       82.95       53.78     16.11 o 
   6  14   8       48.43       64.34     17.68 o 
  -5  15   8       27.50       19.70     15.84 o 
  -4  15   8        1.63        5.10     13.31 o 
  -3  15   8       84.25      115.88     13.99 o 
  -2  15   8        1.15        4.60     12.17 o 
  -1  15   8       22.37       89.10     12.96 o 
   0  15   8       11.81       48.81     13.19 o 
   1  15   8      413.03      400.03     18.86 o 
   2  15   8       14.19       76.30     14.69 o 
   3  15   8      130.69      107.94     15.85 o 
   4  15   8       13.56       37.04     16.01 o 
   5  15   8        0.13       15.04     18.49 o 
  -4  16   8       42.60       38.86     17.11 o 
  -3  16   8     1035.79      988.03     27.70 o 
  -2  16   8      266.72      284.30     20.64 o 
  -1  16   8      163.21      164.26     15.39 o 
   0  16   8      439.61      417.90     20.95 o 
   1  16   8        9.14        0.04     14.62 o 
   2  16   8      286.62      300.69     19.39 o 
   3  16   8      113.35      102.12     24.02 o 
  -1  17   8      392.07      378.06     50.50 o 
   0  17   8      151.47      128.08     19.96 o 
   1  17   8      647.30      662.04     28.63 o 
 -11   1   9       57.28       57.50     13.28 o 
 -10   1   9      283.96      255.50     14.01 o 
  -9   1   9       47.10       44.29      9.32 o 
  -8   1   9     1269.05     1193.11     21.02 o 
  -7   1   9      115.27      308.73      9.17 o 
  -6   1   9     1198.87     1269.39     16.51 o 
  -5   1   9     1030.09     1189.58     18.13 o 
  -4   1   9      915.92      934.18     14.50 o 
  -3   1   9        6.49       65.09      5.72 o 
  -2   1   9       23.37       86.79      3.68 o 
  -1   1   9       84.05      275.00      8.98 o 
   0   1   9     2939.63     2809.79     25.09 o 
   1   1   9      378.97      429.17      5.96 o 
   2   1   9     1350.67     1273.63     13.98 o 
   3   1   9       41.11       95.15      3.37 o 
   4   1   9     2521.58     2436.67     21.34 o 
   5   1   9      688.29      758.77     11.21 o 
   6   1   9      114.16      131.08      5.73 o 
   7   1   9      556.04      550.56     10.48 o 
   8   1   9      295.04      287.58      9.05 o 
   9   1   9       40.91       29.00      8.53 o 
  10   1   9      272.88      282.25     15.02 o 
 -11   2   9       19.65       17.47     13.45 o 
 -10   2   9      262.17      310.41     15.35 o 
  -9   2   9      630.78      589.83     15.79 o 
  -8   2   9      909.95      905.72     17.29 o 
  -7   2   9     1993.57     1874.13     26.03 o 
  -6   2   9      343.56      314.47      8.40 o 
  -5   2   9     3954.31     3678.93     37.84 o 
  -4   2   9      110.71      104.06      5.15 o 
  -3   2   9     2865.15     2888.69     30.80 o 
  -2   2   9     2809.16     2947.83     30.72 o 
  -1   2   9     2545.45     2650.41     28.12 o 
   0   2   9     1271.92     1164.11     13.35 o 
   1   2   9     1875.11     1872.39     15.54 o 
   2   2   9     4566.24     4430.70     37.00 o 
   3   2   9     6615.16     6444.24     55.34 o 
   4   2   9      444.21      449.20      8.20 o 
   5   2   9     1664.42     1684.73     17.06 o 
   6   2   9        2.74        6.68      4.35 o 
   7   2   9      258.97      243.20      7.67 o 
   8   2   9      178.25      194.95      8.26 o 
   9   2   9      495.15      512.54     18.79 o 
  10   2   9      183.41      223.62     16.81 o 
 -11   3   9      257.54      246.96     18.30 o 
 -10   3   9      102.34       97.09     12.19 o 
  -9   3   9      326.00      311.70     12.43 o 
  -8   3   9        0.08       80.61      8.22 o 
  -7   3   9        2.96        7.67      6.22 o 
  -6   3   9        5.59      105.06      6.37 o 
  -5   3   9       25.28       44.57      5.17 o 
  -4   3   9       34.26       85.61      6.26 o 
  -3   3   9      709.60      747.53      9.14 o 
  -2   3   9      230.48      242.25      4.94 o 
  -1   3   9      861.54      869.37      9.31 o 
   0   3   9     1291.36     1247.82     12.64 o 
   1   3   9     2490.57     2566.64     20.64 o 
   2   3   9      102.91      239.17      4.59 o 
   3   3   9        1.46        5.30      3.58 o 
   4   3   9       15.46       31.83      3.53 o 
   5   3   9     1308.68     1248.25     20.33 o 
   6   3   9      166.07      145.30      5.74 o 
   7   3   9      114.69      125.25      6.83 o 
   8   3   9      336.99      376.10     11.35 o 
   9   3   9      106.59      108.34     10.40 o 
  10   3   9       67.62       95.77     13.04 o 
 -11   4   9      175.02      158.88     17.94 o 
 -10   4   9     1047.03     1049.24     24.19 o 
  -9   4   9       26.55       32.30      9.33 o 
  -8   4   9     1171.03     1107.48     22.33 o 
  -7   4   9     1029.39     1024.62     18.13 o 
  -6   4   9       10.10       14.02      5.70 o 
  -5   4   9      518.25      632.80     11.64 o 
  -4   4   9     1173.02     1218.08     17.79 o 
  -3   4   9     4061.38     3976.84     37.83 o 
  -2   4   9     5448.03     5132.13     48.15 o 
  -1   4   9      120.47      130.92      4.99 o 
   0   4   9     6103.92     5839.80     50.18 o 
   1   4   9     1442.81     1439.03     13.75 o 
   2   4   9     1796.24     1677.14     16.04 o 
   3   4   9     1541.24     1503.19     16.72 o 
   4   4   9      418.32      380.69      8.71 o 
   5   4   9     1875.39     1789.44     19.89 o 
   6   4   9      954.29      947.45     16.14 o 
   7   4   9      992.79      976.18     18.88 o 
   8   4   9      961.38      976.94     18.52 o 
   9   4   9        1.30        8.29      9.93 o 
  10   4   9      559.45      563.94     25.73 o 
 -10   5   9      192.74      168.93     15.03 o 
  -9   5   9        2.69       24.50      9.85 o 
  -8   5   9      467.60      463.01     13.56 o 
  -7   5   9      313.68      377.11     11.47 o 
  -6   5   9       98.19      227.01      8.42 o 
  -5   5   9        4.07       62.73      6.97 o 
  -4   5   9      130.66      128.73      5.79 o 
  -3   5   9       25.06       30.37      3.38 o 
  -2   5   9      282.23      280.75      8.08 o 
  -1   5   9      103.96      128.31      6.59 o 
   0   5   9     2048.48     2015.06     23.10 o 
   1   5   9       63.13      143.29      7.57 o 
   2   5   9     1962.09     1950.34     22.08 o 
   3   5   9       48.24       49.03      4.55 o 
   4   5   9        4.98       49.85      5.27 o 
   5   5   9      161.52      165.21      6.01 o 
   6   5   9       19.33       22.79      5.69 o 
   7   5   9      137.78      137.24      8.90 o 
   8   5   9       22.65       18.10      9.99 o 
   9   5   9      363.94      396.25     18.13 o 
  10   5   9      378.11      373.89     21.52 o 
 -10   6   9      144.90      197.23     15.81 o 
  -9   6   9        3.19        1.59     11.41 o 
  -8   6   9      120.91      123.10      9.98 o 
  -7   6   9        1.08       -1.30      7.18 o 
  -6   6   9       17.58       15.89      6.29 o 
  -5   6   9      556.31      498.39     11.02 o 
  -4   6   9     3250.79     2950.53     34.38 o 
  -3   6   9      510.09      651.83     15.15 o 
  -2   6   9      624.18      728.96     13.35 o 
  -1   6   9        0.27        4.99      4.31 o 
   0   6   9       73.07      284.72      8.04 o 
   1   6   9        2.48       13.77      3.12 o 
   2   6   9        1.10       12.40      4.22 o 
   3   6   9      160.23      181.09      6.82 o 
   4   6   9      229.50      247.65      7.82 o 
   5   6   9        1.99       20.16      4.73 o 
   6   6   9     1145.49     1131.92     16.91 o 
   7   6   9       25.84       66.82      8.01 o 
   8   6   9       68.88       79.94     12.11 o 
   9   6   9      116.06      101.66     14.37 o 
  10   6   9       78.15       79.57     18.51 o 
 -10   7   9       44.30       40.89     14.89 o 
  -9   7   9      570.44      582.98     20.07 o 
  -8   7   9      105.65      125.93     11.41 o 
  -7   7   9        8.13       81.46      8.74 o 
  -6   7   9       11.03       38.72      7.28 o 
  -5   7   9     1453.99     1365.70     20.02 o 
  -4   7   9      289.02      303.55      8.93 o 
  -3   7   9     4822.68     4480.07     49.22 o 
  -2   7   9       38.23      151.21      6.24 o 
  -1   7   9     1787.50     1789.74     21.56 o 
   0   7   9       54.80      188.48      7.70 o 
   1   7   9       98.14      276.27      6.32 o 
   2   7   9       57.80       57.67      5.29 o 
   3   7   9      117.77      119.70      6.43 o 
   4   7   9      546.12      548.11     11.92 o 
   5   7   9     2402.56     2408.47     32.68 o 
   6   7   9      484.53      471.70     11.17 o 
   7   7   9     1613.83     1577.74     24.82 o 
   8   7   9       17.42       25.68     12.23 o 
   9   7   9      136.11       97.12     15.28 o 
  -9   8   9        0.82        5.84     12.76 o 
  -8   8   9      309.74      291.84     15.23 o 
  -7   8   9       24.69       19.66      9.00 o 
  -6   8   9      193.30      242.70     11.91 o 
  -5   8   9      392.34      418.90     11.63 o 
  -4   8   9      450.11      453.98     10.68 o 
  -3   8   9     1043.97     1054.21     16.88 o 
  -2   8   9     3871.18     3700.62     39.33 o 
  -1   8   9       91.18      162.00      4.76 o 
   0   8   9      454.39      457.04     10.27 o 
   1   8   9      112.77      104.01      5.69 o 
   2   8   9     1307.86     1303.36     19.41 o 
   3   8   9       10.48       13.96      5.68 o 
   4   8   9       99.32      111.26      7.97 o 
   5   8   9      624.99      621.03     15.96 o 
   6   8   9      473.84      532.92     12.08 o 
   7   8   9      572.88      594.01     17.73 o 
   8   8   9      103.50      108.07     14.77 o 
   9   8   9       12.01       18.17     15.93 o 
  -9   9   9      445.09      422.41     24.60 o 
  -8   9   9      281.07      262.31     17.69 o 
  -7   9   9      151.06      161.82     12.57 o 
  -6   9   9      440.92      493.24     14.45 o 
  -5   9   9       83.26      100.49     11.17 o 
  -4   9   9      713.64      766.17     29.97 o 
  -3   9   9       99.45      135.60      7.83 o 
  -2   9   9      276.28      272.45      7.90 o 
  -1   9   9     1276.02     1211.32     16.01 o 
   0   9   9       77.02       87.39      7.78 o 
   1   9   9     3773.32     3523.02     38.07 o 
   2   9   9     2096.23     2077.68     26.43 o 
   3   9   9      193.04      222.66      9.18 o 
   4   9   9     1503.47     1487.87     27.59 o 
   5   9   9       34.88       69.10      9.22 o 
   6   9   9      195.05      208.19     13.25 o 
   7   9   9      150.89      175.79     12.14 o 
   8   9   9       89.33       97.90     16.11 o 
   9   9   9      751.93      776.01     27.88 o 
  -9  10   9       45.24       54.01     16.44 o 
  -8  10   9      453.49      433.37     24.50 o 
  -7  10   9      205.51      192.07     13.74 o 
  -6  10   9       87.84       88.84     10.84 o 
  -5  10   9      728.77      722.93     18.54 o 
  -4  10   9      154.55      330.47     18.15 o 
  -3  10   9      981.77      904.67     18.80 o 
  -2  10   9     1800.63     1798.18     30.92 o 
  -1  10   9        0.13        1.78      5.38 o 
   0  10   9     3468.92     3252.08     40.15 o 
   1  10   9     1343.75     1209.83     18.73 o 
   2  10   9       93.48       90.32      7.63 o 
   3  10   9      341.39      411.55     12.72 o 
   4  10   9        5.19       44.08      8.81 o 
   5  10   9      731.57      732.75     18.63 o 
   6  10   9      575.58      552.84     18.75 o 
   7  10   9      223.64      208.23     16.55 o 
   8  10   9      712.68      699.36     41.38 o 
  -8  11   9       41.35       26.41     14.82 o 
  -7  11   9       98.31      111.21     13.57 o 
  -6  11   9      758.71      734.88     26.78 o 
  -5  11   9       91.41      123.24     11.25 o 
  -4  11   9       30.30       74.47      9.56 o 
  -3  11   9      105.64      164.72     11.40 o 
  -2  11   9        0.33        2.84      6.98 o 
  -1  11   9       60.08       73.39      7.42 o 
   0  11   9        0.43       21.69      6.97 o 
   1  11   9       28.39       24.86      7.88 o 
   2  11   9      423.08      396.68     12.73 o 
   3  11   9      496.45      479.02     14.34 o 
   4  11   9      113.24      127.37     10.86 o 
   5  11   9      259.13      266.72     14.52 o 
   6  11   9        6.78        8.34     12.33 o 
   7  11   9       83.01       72.93     15.62 o 
   8  11   9      123.17      153.02     22.72 o 
  -7  12   9      457.24      499.12     19.86 o 
  -6  12   9        4.87       11.72     11.60 o 
  -5  12   9     1020.24     1009.91     30.00 o 
  -4  12   9      539.55      561.71     17.45 o 
  -3  12   9        4.57       50.62      9.10 o 
  -2  12   9      104.63      114.87      8.92 o 
  -1  12   9      512.23      501.49     13.64 o 
   0  12   9        9.05       50.44      8.02 o 
   1  12   9     1203.42     1060.95     21.00 o 
   2  12   9        1.51       61.73      9.33 o 
   3  12   9      499.55      581.23     17.64 o 
   4  12   9      140.42      168.65     13.05 o 
   5  12   9      195.19      229.77     14.83 o 
   6  12   9       16.86       20.50     14.93 o 
   7  12   9        2.02       -0.57     18.37 o 
  -7  13   9       18.41       35.40     15.90 o 
  -6  13   9      237.93      234.85     16.12 o 
  -5  13   9        0.46        9.90     11.44 o 
  -4  13   9      354.76      333.51     22.28 o 
  -3  13   9      281.03      307.16     15.07 o 
  -2  13   9       20.87       31.30     10.71 o 
  -1  13   9      197.34      192.22     11.16 o 
   0  13   9      367.36      424.64     13.99 o 
   1  13   9       92.90      124.16     11.46 o 
   2  13   9      384.08      351.88     15.07 o 
   3  13   9       59.87       88.14     11.91 o 
   4  13   9      231.75      257.83     17.22 o 
   5  13   9       58.94       80.65     15.97 o 
   6  13   9      107.82      106.68     17.67 o 
  -6  14   9       13.72       15.37     18.06 o 
  -5  14   9        4.60        4.43     14.69 o 
  -4  14   9       20.24       28.06     13.98 o 
  -3  14   9      158.80      212.97     15.96 o 
  -2  14   9       18.52       12.36     11.53 o 
  -1  14   9       25.71       73.92     12.54 o 
   0  14   9      140.08      128.22     12.05 o 
   1  14   9       36.53       59.14     11.63 o 
   2  14   9      118.26      121.93     17.37 o 
   3  14   9       12.02        7.42     13.46 o 
   4  14   9        3.26        2.22     14.31 o 
   5  14   9       68.92       72.01     16.91 o 
  -4  15   9     1006.08     1123.55     63.15 o 
  -3  15   9      160.03      189.55     20.26 o 
  -2  15   9      185.34      155.03     16.91 o 
  -1  15   9      466.79      432.61     21.40 o 
   0  15   9      120.44      105.98     17.71 o 
   1  15   9     1151.99     1061.73     31.36 o 
   2  15   9      949.15      924.23     27.77 o 
   3  15   9      340.17      354.52     20.13 o 
   4  15   9     1058.57     1027.18     51.83 o 
  -3  16   9       17.47       19.26     22.27 o 
  -2  16   9        3.97       57.80     28.21 o 
  -1  16   9      134.46      178.96     21.22 o 
   0  16   9        6.26       27.53     18.51 o 
   1  16   9      640.01      723.21     30.47 o 
   2  16   9      204.17      219.31     20.32 o 
 -10   0  10        2.00       21.64     20.67 o 
  -9   0  10      215.58      204.70     23.17 o 
  -8   0  10      201.79      197.59     18.71 o 
  -7   0  10      864.51      853.86     47.22 o 
  -6   0  10     2558.52     2361.59     59.14 o 
  -5   0  10      451.50      795.60     22.73 o 
  -4   0  10      486.84      569.00     27.72 o 
  -3   0  10      156.58      697.38     15.79 o 
  -2   0  10      872.88      797.11     16.66 o 
  -1   0  10     3903.91     4259.77     57.35 o 
   0   0  10       42.76       45.71      4.56 o 
   1   0  10     1057.87     1092.45     29.55 o 
   2   0  10     1818.11     1817.21     34.01 o 
   3   0  10     1721.04     1712.17     22.76 o 
   4   0  10      475.33      474.74     10.70 o 
   5   0  10       22.54      272.50     13.47 o 
   6   0  10      413.82      364.67     11.39 o 
   7   0  10       14.89       73.12      9.01 o 
   8   0  10        8.09       11.45     10.01 o 
   9   0  10      317.46      296.50     15.97 o 
  10   0  10       17.73       18.90     19.30 o 
 -10   1  10        0.23       -7.07      8.63 o 
  -9   1  10        7.82       19.58      7.54 o 
  -8   1  10      360.65      310.17     15.35 o 
  -7   1  10      148.34      157.79     21.50 o 
  -6   1  10     2032.36     1894.00     26.84 o 
  -5   1  10     1458.61     1448.65     20.98 o 
  -4   1  10     1680.44     1547.60     23.44 o 
  -3   1  10       35.41       38.92      4.30 o 
  -2   1  10     1294.59     1313.72     15.57 o 
  -1   1  10      331.76      337.02      7.06 o 
   0   1  10     1449.09     1460.19     15.37 o 
   1   1  10      156.99      133.85      4.36 o 
   2   1  10     1733.21     1689.64     17.12 o 
   3   1  10      479.44      479.62      6.78 o 
   4   1  10     1340.20     1298.46     15.16 o 
   5   1  10       27.20       23.03      3.70 o 
   6   1  10     1767.17     1724.43     18.30 o 
   7   1  10      284.47      270.38      8.12 o 
   8   1  10       25.16       29.21      7.39 o 
   9   1  10        3.71        3.47      9.04 o 
  10   1  10       85.15       92.78     18.79 o 
 -10   2  10       21.06       71.52     11.70 o 
  -9   2  10        6.14      101.28     10.46 o 
  -8   2  10      209.32      193.00      9.47 o 
  -7   2  10      303.74      298.21     11.03 o 
  -6   2  10        1.20        6.35      4.47 o 
  -5   2  10       12.05      136.94      6.98 o 
  -4   2  10     1125.50     1181.67     20.99 o 
  -3   2  10      157.99      200.01      5.32 o 
  -2   2  10      380.00      474.30      9.59 o 
  -1   2  10       43.72      106.39      3.82 o 
   0   2  10     1327.03     1300.04     13.08 o 
   1   2  10      364.66      380.90      7.12 o 
   2   2  10       90.08       97.31      3.82 o 
   3   2  10      685.75      699.10      9.50 o 
   4   2  10      296.63      294.23      5.85 o 
   5   2  10      513.01      470.96      8.59 o 
   6   2  10      725.67      694.53     10.62 o 
   7   2  10        0.99        2.61      5.51 o 
   8   2  10       32.62       39.67      7.45 o 
   9   2  10       79.09       78.32     10.37 o 
  10   2  10      157.18      185.87     15.15 o 
 -10   3  10      284.17      283.74     15.23 o 
  -9   3  10      572.79      555.05     22.97 o 
  -8   3  10     1140.58     1055.68     19.25 o 
  -7   3  10        7.72       26.59      6.67 o 
  -6   3  10     2476.69     2437.58     38.28 o 
  -5   3  10     2445.46     2315.61     25.62 o 
  -4   3  10     1624.48     1590.16     18.29 o 
  -3   3  10     2118.39     2167.92     21.66 o 
  -2   3  10      305.85      282.67      6.04 o 
  -1   3  10     2333.64     2195.36     22.42 o 
   0   3  10     1513.14     1456.71     14.99 o 
   1   3  10      708.30      665.23      8.40 o 
   2   3  10     4856.73     4593.06     38.43 o 
   3   3  10       80.54       94.45      4.70 o 
   4   3  10     4989.71     4771.69     47.35 o 
   5   3  10     2423.23     2321.02     23.45 o 
   6   3  10     1248.55     1178.19     15.27 o 
   7   3  10     1133.42     1186.63     17.18 o 
   8   3  10       40.18       58.88      7.76 o 
   9   3  10      132.77      136.22     11.21 o 
  10   3  10      649.97      693.62     21.42 o 
 -10   4  10      113.49      115.48     13.14 o 
  -9   4  10      114.71      142.69     11.53 o 
  -8   4  10       50.73       93.32      9.01 o 
  -7   4  10        5.49       80.31      8.61 o 
  -6   4  10      853.84      787.29     14.79 o 
  -5   4  10        6.17      189.87      7.03 o 
  -4   4  10      187.58      410.17      8.76 o 
  -3   4  10      801.82      804.34     10.24 o 
  -2   4  10       74.16       61.60      4.33 o 
  -1   4  10      247.12      256.73      6.19 o 
   0   4  10      305.94      338.38     10.62 o 
   1   4  10       27.52       49.79      3.11 o 
   2   4  10      209.72      240.64      7.05 o 
   3   4  10       20.24      200.59      6.40 o 
   4   4  10      300.72      292.16      8.51 o 
   5   4  10      507.80      517.33      9.91 o 
   6   4  10       28.63       38.15      5.67 o 
   7   4  10      319.13      294.71     10.57 o 
   8   4  10      117.03      102.02     11.12 o 
   9   4  10        0.10        5.84     12.16 o 
  10   4  10      191.57      200.59     19.52 o 
 -10   5  10      197.52      239.08     16.27 o 
  -9   5  10      668.95      652.32     19.21 o 
  -8   5  10     1065.85      969.34     19.33 o 
  -7   5  10      112.60      105.18      8.58 o 
  -6   5  10      614.48      594.80     13.28 o 
  -5   5  10      431.62      406.35      9.83 o 
  -4   5  10       62.47       72.57      5.30 o 
  -3   5  10     1091.44     1031.44     13.16 o 
  -2   5  10      677.82      641.28     17.46 o 
  -1   5  10     2247.06     2271.80     27.39 o 
   0   5  10     2129.62     2036.25     26.65 o 
   1   5  10     2095.37     2134.55     21.95 o 
   2   5  10      429.00      405.79      8.69 o 
   3   5  10      379.83      414.24      9.63 o 
   4   5  10       46.76       63.13      5.82 o 
   5   5  10     1161.36     1107.85     17.83 o 
   6   5  10        1.02        3.93      5.39 o 
   7   5  10     1586.49     1527.34     22.64 o 
   8   5  10      122.97      142.31     14.44 o 
   9   5  10      736.31      729.65     24.86 o 
  10   5  10      127.84      141.13     22.96 o 
 -10   6  10      102.94      178.60     16.31 o 
  -9   6  10      260.92      261.40     14.16 o 
  -8   6  10       14.78      109.05     10.18 o 
  -7   6  10      161.30      166.79     10.45 o 
  -6   6  10      380.03      449.37     15.59 o 
  -5   6  10      140.63      221.27      8.39 o 
  -4   6  10      315.63      338.25      9.98 o 
  -3   6  10       24.85       36.04      3.80 o 
  -2   6  10     1004.88      995.48     17.02 o 
  -1   6  10     1796.18     1732.16     24.45 o 
   0   6  10      418.24      486.20     10.45 o 
   1   6  10     2482.65     2426.85     31.25 o 
   2   6  10      136.27      219.56     10.95 o 
   3   6  10      458.09      561.32     16.65 o 
   4   6  10      792.93      782.34     14.98 o 
   5   6  10       85.23       86.99      7.50 o 
   6   6  10      375.42      396.41     12.95 o 
   7   6  10      143.40      162.61      9.32 o 
   8   6  10      185.12      197.91     14.87 o 
   9   6  10      251.76      258.04     17.39 o 
  -9   7  10       29.99       35.00     12.99 o 
  -8   7  10       58.79       90.56     11.20 o 
  -7   7  10       82.33      104.75      9.39 o 
  -6   7  10      176.05      197.89      9.49 o 
  -5   7  10       11.00       19.31      6.36 o 
  -4   7  10      193.33      198.80      7.44 o 
  -3   7  10        7.16        4.90      5.05 o 
  -2   7  10     1023.57     1123.97     18.87 o 
  -1   7  10      691.44      820.57     15.42 o 
   0   7  10      562.79      601.92     13.23 o 
   1   7  10       21.66       27.86      4.47 o 
   2   7  10      511.49      545.70     12.20 o 
   3   7  10        6.93        6.91      5.77 o 
   4   7  10        1.35       -4.21      6.17 o 
   5   7  10      144.30      116.18      9.31 o 
   6   7  10      190.88      176.16     10.94 o 
   7   7  10       38.08       30.56      9.10 o 
   8   7  10        0.19       -2.86     12.48 o 
   9   7  10       64.49       64.43     16.42 o 
  -9   8  10      345.88      341.61     17.65 o 
  -8   8  10      534.11      530.04     19.67 o 
  -7   8  10       58.99      118.65     10.79 o 
  -6   8  10        7.58       37.53      8.13 o 
  -5   8  10      696.90      696.28     15.63 o 
  -4   8  10      650.24      607.90     14.55 o 
  -3   8  10       51.96       82.56      8.44 o 
  -2   8  10     2236.71     2186.64     27.61 o 
  -1   8  10      288.89      312.89     10.32 o 
   0   8  10     2436.10     2309.76     29.36 o 
   1   8  10     1374.62     1385.87     22.85 o 
   2   8  10      177.25      300.64     12.74 o 
   3   8  10      506.03      474.33     11.80 o 
   4   8  10       80.64      104.10      8.66 o 
   5   8  10      180.77      157.48     10.14 o 
   6   8  10      815.71      789.06     24.35 o 
   7   8  10       32.17       42.89     12.84 o 
   8   8  10      633.18      692.76     26.03 o 
   9   8  10       46.15       23.65     16.65 o 
  -9   9  10      607.84      567.32     22.98 o 
  -8   9  10      605.70      571.65     19.67 o 
  -7   9  10      117.10      144.78     12.69 o 
  -6   9  10      127.78      117.45     10.28 o 
  -5   9  10      267.43      253.84     10.83 o 
  -4   9  10       55.93       82.59      8.38 o 
  -3   9  10     1417.03     1349.80     26.63 o 
  -2   9  10        3.78      169.09      7.87 o 
  -1   9  10     3500.40     3389.13     42.50 o 
   0   9  10     2010.14     1898.82     26.66 o 
   1   9  10      451.08      450.87     10.56 o 
   2   9  10      301.17      295.17     10.23 o 
   3   9  10       74.59       68.79      7.95 o 
   4   9  10      247.49      248.46     12.13 o 
   5   9  10      573.41      539.16     18.29 o 
   6   9  10      123.32      124.54     13.47 o 
   7   9  10      785.49      762.66     39.74 o 
   8   9  10       30.11       50.52     16.12 o 
  -8  10  10       30.49       30.11     14.31 o 
  -7  10  10      397.55      391.01     16.56 o 
  -6  10  10       33.53       40.31     10.61 o 
  -5  10  10     1598.88     1509.42     32.05 o 
  -4  10  10      435.62      491.31     24.22 o 
  -3  10  10      459.55      454.96     32.13 o 
  -2  10  10       49.88       53.06      7.70 o 
  -1  10  10       79.35       81.19      7.89 o 
   0  10  10        2.72        5.16      6.87 o 
   1  10  10      740.03      703.18     14.50 o 
   2  10  10        7.92        5.75      7.17 o 
   3  10  10     1755.20     1613.51     29.10 o 
   4  10  10      452.97      490.79     30.63 o 
   5  10  10      827.06      880.59     32.60 o 
   6  10  10       17.91        6.22     12.29 o 
   7  10  10        1.80        9.39     14.05 o 
   8  10  10        0.41        8.83     16.40 o 
  -8  11  10      450.59      448.18     22.35 o 
  -7  11  10      107.29       99.26     15.59 o 
  -6  11  10      409.14      440.74     22.28 o 
  -5  11  10      193.75      232.20     16.10 o 
  -4  11  10      282.45      294.17     15.95 o 
  -3  11  10      499.31      521.86     22.43 o 
  -2  11  10      149.88      132.57     10.25 o 
  -1  11  10      340.54      340.72     12.90 o 
   0  11  10      404.14      384.73     13.66 o 
   1  11  10      135.19      116.99     10.27 o 
   2  11  10      977.02      911.24     20.60 o 
   3  11  10        1.07       16.39      9.78 o 
   4  11  10      799.94      783.99     27.45 o 
   5  11  10      600.61      595.10     21.21 o 
   6  11  10        5.61        8.17     13.27 o 
   7  11  10      283.61      311.96     19.95 o 
  -7  12  10       17.10       21.71     17.00 o 
  -6  12  10       49.42       80.55     14.82 o 
  -5  12  10        0.97       16.11     12.63 o 
  -4  12  10       22.31       18.82     11.74 o 
  -3  12  10        5.47       -0.18     10.50 o 
  -2  12  10       31.14       40.88     10.40 o 
  -1  12  10       81.05       88.75     11.36 o 
   0  12  10      346.83      310.99     14.86 o 
   1  12  10      221.84      226.28     14.91 o 
   2  12  10        7.39       87.51     11.22 o 
   3  12  10        4.24       12.41     10.90 o 
   4  12  10        4.38        5.43     11.82 o 
   5  12  10        1.58        1.79     12.96 o 
   6  12  10      167.88      167.06     17.25 o 
  -6  13  10        9.35       50.61     17.46 o 
  -5  13  10      200.80      196.77     16.78 o 
  -4  13  10        4.58      149.47     19.93 o 
  -3  13  10      151.66      138.04     14.38 o 
  -2  13  10        7.40       55.77     12.47 o 
  -1  13  10      177.33      191.20     14.39 o 
   0  13  10       10.26       14.92     11.18 o 
   1  13  10      420.28      422.37     19.73 o 
   2  13  10       48.10       37.78     13.66 o 
   3  13  10      341.80      346.78     17.34 o 
   4  13  10        8.13       68.91     14.05 o 
   5  13  10        3.50        7.54     14.28 o 
   6  13  10       91.58      113.80     20.24 o 
  -5  14  10      882.21      856.03     31.34 o 
  -4  14  10      824.66      815.02     51.07 o 
  -3  14  10      656.95      626.57     23.30 o 
  -2  14  10      731.93      745.41     24.48 o 
  -1  14  10       96.58      126.34     14.49 o 
   0  14  10       69.85       62.02     14.67 o 
   1  14  10      848.93      753.16     28.86 o 
   2  14  10       50.93       70.01     16.27 o 
   3  14  10      947.43      934.91     27.20 o 
   4  14  10      229.04      229.32     20.21 o 
   5  14  10      602.53      585.54     27.82 o 
  -4  15  10      137.75      114.05     19.46 o 
  -3  15  10       67.84       63.29     16.42 o 
  -2  15  10       25.49       58.38     15.53 o 
  -1  15  10       56.04       61.93     15.54 o 
   0  15  10      445.12      443.21     23.28 o 
   1  15  10       87.04      102.86     21.46 o 
   2  15  10       84.09       88.84     21.47 o 
   3  15  10       91.52      104.01     22.67 o 
  -1  16  10       84.44       58.04     22.11 o 
   0  16  10      525.81      484.66     36.92 o 
 -10   1  11       69.05       62.77     16.84 o 
  -9   1  11       36.25       38.70     13.74 o 
  -8   1  11       14.12       59.33     12.07 o 
  -7   1  11       50.87      150.56     11.75 o 
  -6   1  11      121.31      136.52     10.27 o 
  -5   1  11     2784.77     2563.54     36.47 o 
  -4   1  11        3.18       71.78      6.13 o 
  -3   1  11      742.36      912.82     18.54 o 
  -2   1  11      387.14      436.74      8.84 o 
  -1   1  11       11.14      472.20      9.18 o 
   0   1  11      118.26      127.50      4.93 o 
   1   1  11       97.85      116.41      4.90 o 
   2   1  11      493.47      488.49      8.02 o 
   3   1  11     1161.77     1132.81     13.92 o 
   4   1  11        4.49       47.56      3.48 o 
   5   1  11      753.16      753.25     11.11 o 
   6   1  11      515.97      495.99      8.71 o 
   7   1  11      399.04      406.12      9.44 o 
   8   1  11       30.10       28.21      7.51 o 
   9   1  11       28.07       33.59      9.88 o 
  10   1  11      200.60      205.87     16.40 o 
 -10   2  11      231.89      251.91     19.58 o 
  -9   2  11       63.73       78.76     14.03 o 
  -8   2  11        1.94       11.69     11.51 o 
  -7   2  11      249.32      287.05     12.06 o 
  -6   2  11     2940.56     2649.81     58.62 o 
  -5   2  11      504.64      447.02     10.86 o 
  -4   2  11     4582.45     4322.50     51.24 o 
  -3   2  11       33.33       92.82      5.70 o 
  -2   2  11     4162.91     4023.96     43.66 o 
  -1   2  11      457.64      543.38      9.72 o 
   0   2  11     1488.45     1522.80     16.81 o 
   1   2  11      917.45      863.11     10.44 o 
   2   2  11      970.93      916.83     13.22 o 
   3   2  11      718.60      713.65      9.31 o 
   4   2  11     3351.00     3329.57     32.63 o 
   5   2  11       57.56       90.12      5.05 o 
   6   2  11     3286.33     3164.81     31.18 o 
   7   2  11        0.85       26.15      6.97 o 
   8   2  11      530.29      508.13     12.71 o 
   9   2  11        2.64        3.68     10.23 o 
  10   2  11        0.06        4.50     12.81 o 
 -10   3  11       47.24       88.61     11.44 o 
  -9   3  11       11.18       18.77      9.28 o 
  -8   3  11      667.62      660.02     15.20 o 
  -7   3  11       91.32       86.50     10.16 o 
  -6   3  11      122.79      165.71      9.61 o 
  -5   3  11        4.17      114.26      7.53 o 
  -4   3  11       11.17       10.49      5.11 o 
  -3   3  11       24.62       54.43      4.66 o 
  -2   3  11      787.64      809.16     13.58 o 
  -1   3  11       12.24       26.35      4.14 o 
   0   3  11     1110.75     1119.31     12.78 o 
   1   3  11      318.97      315.35      6.03 o 
   2   3  11      162.01      220.70      5.30 o 
   3   3  11     1153.35     1097.36     14.85 o 
   4   3  11      112.70      123.46      5.81 o 
   5   3  11       84.74      125.35      6.73 o 
   6   3  11      172.97      175.94      6.81 o 
   7   3  11       94.32      102.42      7.52 o 
   8   3  11      144.34      136.65     10.74 o 
   9   3  11      140.40      146.95     16.25 o 
 -10   4  11       17.80       44.37     12.35 o 
  -9   4  11      691.99      701.21     19.32 o 
  -8   4  11        2.03       -0.62      8.32 o 
  -7   4  11     1986.09     1916.64     35.19 o 
  -6   4  11      652.36      573.61     12.92 o 
  -5   4  11      335.37      324.02      8.85 o 
  -4   4  11     2439.46     2474.30     26.79 o 
  -3   4  11       57.72       58.99      3.39 o 
  -2   4  11      572.35      663.31     17.79 o 
  -1   4  11     1162.63     1259.53     23.73 o 
   0   4  11     1407.24     1381.48     16.83 o 
   1   4  11     7437.11     7142.65     57.93 o 
   2   4  11        2.59        5.36      3.86 o 
   3   4  11     1444.20     1475.71     20.68 o 
   4   4  11     1889.12     1822.07     21.58 o 
   5   4  11      248.86      237.21      8.10 o 
   6   4  11     1144.28     1125.49     14.75 o 
   7   4  11      256.52      270.17      9.26 o 
   8   4  11      281.38      297.26     14.34 o 
   9   4  11     1471.20     1573.29     36.57 o 
 -10   5  11       17.65        1.75     13.18 o 
  -9   5  11       74.34       75.91     12.60 o 
  -8   5  11        7.92       26.55      9.37 o 
  -7   5  11       24.15       47.56      7.96 o 
  -6   5  11      104.15      160.85      9.13 o 
  -5   5  11       75.34      173.94     11.03 o 
  -4   5  11      273.04      328.26      8.93 o 
  -3   5  11       36.56      338.19     10.61 o 
  -2   5  11       28.92       82.93      6.02 o 
  -1   5  11        9.18       19.62      5.43 o 
   0   5  11        3.27       57.95      6.80 o 
   1   5  11      220.10      223.09      5.90 o 
   2   5  11       57.39       70.21      4.84 o 
   3   5  11      710.27      651.44     12.22 o 
   4   5  11        3.43       14.50      5.66 o 
   5   5  11        4.21       38.30      7.01 o 
   6   5  11       77.50       88.05      8.44 o 
   7   5  11       23.43       15.37      8.04 o 
   8   5  11        4.82        8.33     11.83 o 
   9   5  11       21.41       18.92     15.20 o 
  -9   6  11      408.14      377.85     15.67 o 
  -8   6  11       19.90       25.81      9.96 o 
  -7   6  11        3.17      190.95     10.31 o 
  -6   6  11      160.52      168.33     12.04 o 
  -5   6  11      145.47      132.95      7.46 o 
  -4   6  11       30.48       45.59      6.37 o 
  -3   6  11      553.79      471.66      9.99 o 
  -2   6  11       80.28       83.46      6.75 o 
  -1   6  11     1620.95     1531.81     22.73 o 
   0   6  11       75.60      129.79      7.24 o 
   1   6  11       73.53      302.07     14.47 o 
   2   6  11        1.04       10.15      5.11 o 
   3   6  11      466.56      441.39     10.95 o 
   4   6  11       31.80       42.53      6.81 o 
   5   6  11       10.08       10.82      6.89 o 
   6   6  11       10.64        7.65      8.36 o 
   7   6  11      572.32      531.94     33.43 o 
   8   6  11        9.59       11.32     12.33 o 
   9   6  11      138.24      152.29     17.64 o 
  -9   7  11        1.03       26.86     13.32 o 
  -8   7  11      766.58      793.31     21.79 o 
  -7   7  11        4.02       11.28      8.79 o 
  -6   7  11     1263.66     1215.03     21.44 o 
  -5   7  11      332.75      315.10     11.21 o 
  -4   7  11       67.89      151.05      8.22 o 
  -3   7  11      164.94      157.91      7.05 o 
  -2   7  11     1201.81     1093.72     18.98 o 
  -1   7  11        8.85      157.46     11.63 o 
   0   7  11     4248.76     4111.67     57.08 o 
   1   7  11       12.15      140.92      7.08 o 
   2   7  11     1264.92     1232.85     18.86 o 
   3   7  11      178.11      259.33     13.51 o 
   4   7  11       80.30      141.68      8.50 o 
   5   7  11       66.86       76.05      8.65 o 
   6   7  11       18.30       19.70      9.99 o 
   7   7  11       34.32       34.85     11.87 o 
   8   7  11      634.77      684.91     23.99 o 
   9   7  11       62.56       93.01     25.60 o 
  -9   8  11      510.05      526.03     21.78 o 
  -8   8  11        9.19        8.49     12.13 o 
  -7   8  11      391.04      350.86     13.16 o 
  -6   8  11      129.34      151.95     10.67 o 
  -5   8  11      248.38      253.30     11.08 o 
  -4   8  11      547.79      568.62     14.24 o 
  -3   8  11       24.84       76.49      6.81 o 
  -2   8  11      422.04      447.22     13.43 o 
  -1   8  11     1367.23     1286.03     21.57 o 
   0   8  11      420.14      399.49     11.82 o 
   1   8  11     2138.83     2000.92     37.29 o 
   2   8  11       13.44       22.41      6.17 o 
   3   8  11       91.25       99.73      7.80 o 
   4   8  11      225.06      228.22     10.69 o 
   5   8  11       37.17       28.97      9.28 o 
   6   8  11      176.68      201.62     14.17 o 
   7   8  11      106.21      118.72     14.49 o 
   8   8  11       60.10       51.94     15.45 o 
  -8   9  11      300.36      277.99     17.31 o 
  -7   9  11      388.22      413.77     18.51 o 
  -6   9  11      362.49      342.91     15.08 o 
  -5   9  11      272.21      247.86     11.65 o 
  -4   9  11      125.32      126.63      9.20 o 
  -3   9  11      803.87      766.48     15.76 o 
  -2   9  11      115.40      168.59      7.96 o 
  -1   9  11      669.01      690.34     16.26 o 
   0   9  11      602.63      593.43     20.88 o 
   1   9  11        2.61       11.54      6.52 o 
   2   9  11      218.45      248.87     10.76 o 
   3   9  11        6.15        5.53      7.56 o 
   4   9  11      952.12      903.68     20.82 o 
   5   9  11      794.47      655.80     21.74 o 
   6   9  11       19.83       61.56     12.76 o 
   7   9  11      655.64      659.90     33.75 o 
   8   9  11        5.82        5.68     16.01 o 
  -8  10  11        7.66       10.79     16.91 o 
  -7  10  11      335.48      386.81     27.84 o 
  -6  10  11      388.69      357.32     17.01 o 
  -5  10  11      324.57      318.14     15.31 o 
  -4  10  11      335.79      326.80     13.46 o 
  -3  10  11      124.79      147.25      9.74 o 
  -2  10  11      160.35      173.73     10.36 o 
  -1  10  11      644.52      694.11     21.47 o 
   0  10  11     1052.24     1062.77     20.50 o 
   1  10  11     3286.48     3209.56     44.30 o 
   2  10  11      111.65      106.43     10.08 o 
   3  10  11      666.66      678.47     19.63 o 
   4  10  11      303.20      319.86     15.23 o 
   5  10  11        0.48        8.43     11.45 o 
   6  10  11      409.49      415.18     19.10 o 
   7  10  11      112.34      141.75     17.18 o 
  -7  11  11       33.66       24.04     16.08 o 
  -6  11  11       26.79       76.66     16.10 o 
  -5  11  11      509.15      448.14     18.59 o 
  -4  11  11        3.27        0.14     10.55 o 
  -3  11  11     1551.91     1531.34     31.91 o 
  -2  11  11        3.70       44.87      9.87 o 
  -1  11  11       42.44       35.90      9.35 o 
   0  11  11       72.91      102.08     10.81 o 
   1  11  11       47.58       68.18     11.54 o 
   2  11  11       54.80       58.81     12.30 o 
   3  11  11      320.22      320.63     14.95 o 
   4  11  11       51.83       45.89     12.22 o 
   5  11  11      262.50      250.68     25.94 o 
   6  11  11       10.17        7.96     13.84 o 
   7  11  11      126.53      117.87     17.79 o 
  -6  12  11      206.65      318.39     20.59 o 
  -5  12  11       12.56       14.41     13.25 o 
  -4  12  11      566.19      584.56     20.89 o 
  -3  12  11       26.72       40.59     11.72 o 
  -2  12  11      419.14      466.85     17.93 o 
  -1  12  11       26.40       26.03     10.37 o 
   0  12  11      176.18      225.28     13.78 o 
   1  12  11       22.28        9.81     11.65 o 
   2  12  11      178.66      187.75     15.82 o 
   3  12  11       32.84       20.04     13.63 o 
   4  12  11      927.51      807.72     24.47 o 
   5  12  11       62.66       85.53     15.15 o 
   6  12  11      270.87      284.38     19.38 o 
  -5  13  11      891.06      821.89     29.30 o 
  -4  13  11       34.75       76.85     14.61 o 
  -3  13  11      501.15      552.98     28.53 o 
  -2  13  11       33.45       41.11     12.67 o 
  -1  13  11      402.71      414.83     17.71 o 
   0  13  11      357.76      326.77     18.38 o 
   1  13  11       34.48       37.85     13.66 o 
   2  13  11      154.66      144.85     16.07 o 
   3  13  11      398.54      423.54     21.87 o 
   4  13  11       46.79       62.81     14.83 o 
   5  13  11      754.78      763.43     25.79 o 
  -4  14  11      269.13      355.92     38.05 o 
  -3  14  11       16.23       19.78     14.43 o 
  -2  14  11        4.39        7.20     13.56 o 
  -1  14  11        0.08       13.75     13.61 o 
   0  14  11        4.80       75.44     15.53 o 
   1  14  11       30.90       36.58     15.45 o 
   2  14  11       11.05       13.03     16.00 o 
   3  14  11        1.32       18.12     16.78 o 
   4  14  11       13.35       11.99     17.57 o 
  -2  15  11       30.47       29.96     15.71 o 
  -1  15  11      460.59      490.39     30.60 o 
   0  15  11      537.87      558.10     27.30 o 
   1  15  11        0.71       10.82     17.09 o 
   2  15  11      327.93      311.06     37.28 o 
 -10   0  12      188.25      220.59     46.89 o 
  -9   0  12      262.95      288.53     33.08 o 
  -8   0  12        4.49       23.79     17.03 o 
  -7   0  12       19.33       68.60     15.35 o 
  -6   0  12      760.71      678.53     27.29 o 
  -5   0  12      119.72      270.64     17.87 o 
  -4   0  12      663.77      701.16     21.19 o 
  -3   0  12      386.60      408.78     15.57 o 
  -2   0  12     1239.41     1413.67     26.53 o 
  -1   0  12     1684.77     1600.57     28.76 o 
   0   0  12      805.50      902.49     22.69 o 
   1   0  12       11.84      162.92     19.36 o 
   2   0  12      374.04      369.49     11.75 o 
   3   0  12      137.29      150.10      9.93 o 
   4   0  12     1174.15     1163.76     19.16 o 
   5   0  12      582.75      567.01     14.28 o 
   6   0  12     2115.86     2092.01     34.68 o 
   7   0  12      483.73      483.92     14.96 o 
   8   0  12      532.62      487.87     19.03 o 
   9   0  12       36.41       40.14     15.01 o 
 -10   1  12      417.28      409.41     22.69 o 
  -9   1  12       30.55       46.55     14.77 o 
  -8   1  12       75.09       69.56     12.91 o 
  -7   1  12      132.63      170.62     12.88 o 
  -6   1  12        0.06       57.01      9.54 o 
  -5   1  12      250.72      273.22     10.99 o 
  -4   1  12      490.19      461.64     12.16 o 
  -3   1  12     1004.27      883.10     14.99 o 
  -2   1  12     2243.23     2162.42     27.96 o 
  -1   1  12      355.83      415.91      9.73 o 
   0   1  12      743.73      684.65     12.82 o 
   1   1  12       15.84       38.73      4.55 o 
   2   1  12      487.67      513.72      9.71 o 
   3   1  12      867.04      834.14     11.56 o 
   4   1  12     1414.33     1333.76     17.36 o 
   5   1  12      129.79      163.85      5.46 o 
   6   1  12      112.56      125.14      6.42 o 
   7   1  12      225.83      238.79     11.51 o 
   8   1  12       68.17       63.10      8.29 o 
   9   1  12       24.05       33.27     10.49 o 
  -9   2  12        2.27      107.79     15.47 o 
  -8   2  12       21.05       21.85     12.18 o 
  -7   2  12       45.82       94.26     11.69 o 
  -6   2  12       41.46      142.92     11.00 o 
  -5   2  12       90.07      111.55      8.93 o 
  -4   2  12      565.46      548.72     13.04 o 
  -3   2  12      254.83      257.92      8.12 o 
  -2   2  12      333.22      497.91     10.49 o 
  -1   2  12       11.52       93.50      8.36 o 
   0   2  12       33.62       66.88      4.67 o 
   1   2  12       26.43      216.41     11.27 o 
   2   2  12       17.51       47.34      4.26 o 
   3   2  12      537.44      550.48      9.65 o 
   4   2  12      492.16      472.16     14.84 o 
   5   2  12      109.50       92.37      6.34 o 
   6   2  12       94.01      104.26      6.13 o 
   7   2  12       13.58       19.19      7.60 o 
   8   2  12       55.57       68.31     10.58 o 
   9   2  12      510.40      567.30     20.29 o 
  -9   3  12      138.66      162.01     17.21 o 
  -8   3  12      417.51      399.25     17.98 o 
  -7   3  12      196.89      215.07     14.78 o 
  -6   3  12       34.36       35.54      8.11 o 
  -5   3  12     3388.30     3202.09     46.08 o 
  -4   3  12      278.13      230.91      7.55 o 
  -3   3  12     4697.57     4663.84     51.29 o 
  -2   3  12     5234.77     5083.82     59.38 o 
  -1   3  12      118.86      217.83      5.53 o 
   0   3  12     1610.08     1626.33     17.02 o 
   1   3  12       59.58       65.77      4.43 o 
   2   3  12     1325.15     1312.88     15.65 o 
   3   3  12     2626.35     2592.48     24.59 o 
   4   3  12       94.43      102.14      5.72 o 
   5   3  12     3220.88     3117.10     33.63 o 
   6   3  12      144.99      169.71      8.52 o 
   7   3  12      572.21      565.87     13.17 o 
   8   3  12      554.87      572.06     16.95 o 
   9   3  12        4.53        5.84     14.37 o 
  -9   4  12      201.61      250.90     18.44 o 
  -8   4  12      346.36      361.43     17.99 o 
  -7   4  12      275.52      268.41     12.91 o 
  -6   4  12       17.48       13.53      8.32 o 
  -5   4  12      227.88      268.18     14.61 o 
  -4   4  12       30.40       85.24      7.60 o 
  -3   4  12      126.19      218.87      8.04 o 
  -2   4  12       40.53      254.93     17.67 o 
  -1   4  12      920.73     1183.55     20.58 o 
   0   4  12      263.26      265.20      9.28 o 
   1   4  12      416.06      386.20      6.72 o 
   2   4  12      451.99      487.47      8.02 o 
   3   4  12      252.79      291.04      7.26 o 
   4   4  12       65.46       66.47      6.11 o 
   5   4  12      231.52      212.29      8.23 o 
   6   4  12       38.75       57.51      7.90 o 
   7   4  12        6.79        6.87      8.67 o 
   8   4  12       78.77      105.96     12.08 o 
   9   4  12      234.41      267.16     18.99 o 
  -9   5  12      337.27      325.93     15.59 o 
  -8   5  12      483.30      469.67     20.23 o 
  -7   5  12      427.98      453.92     13.39 o 
  -6   5  12      640.60      602.28     13.38 o 
  -5   5  12     1015.29      911.40     17.00 o 
  -4   5  12       53.30       44.88      5.57 o 
  -3   5  12       62.35       65.47      4.65 o 
  -2   5  12      994.51      936.23     16.40 o 
  -1   5  12      432.62      415.80      9.83 o 
   0   5  12     3615.69     3387.59     44.84 o 
   1   5  12      972.52      923.62     13.45 o 
   2   5  12      838.40      951.36     14.28 o 
   3   5  12      542.80      542.90     12.42 o 
   4   5  12       39.36      112.93      8.80 o 
   5   5  12       80.91       76.37      7.58 o 
   6   5  12       17.96       15.74      8.16 o 
   7   5  12        2.12       -2.02      9.13 o 
   8   5  12      398.42      386.33     20.09 o 
   9   5  12        3.59        2.96     15.67 o 
  -9   6  12      336.09      315.77     16.00 o 
  -8   6  12      224.39      209.35     12.48 o 
  -7   6  12      334.08      371.33     13.13 o 
  -6   6  12      363.90      405.93     12.80 o 
  -5   6  12      182.34      175.58      9.00 o 
  -4   6  12      182.17      199.25      8.47 o 
  -3   6  12       15.76       44.68      5.30 o 
  -2   6  12      155.54      222.66      8.80 o 
  -1   6  12      394.98      464.26     12.38 o 
   0   6  12      116.72      120.87      8.03 o 
   1   6  12     1605.66     1497.29     20.37 o 
   2   6  12       16.49       52.59      7.96 o 
   3   6  12      205.39      275.96     12.40 o 
   4   6  12      756.06      746.63     15.57 o 
   5   6  12        1.18       19.00      8.34 o 
   6   6  12       69.26       54.71      9.53 o 
   7   6  12      173.86      178.81     14.13 o 
   8   6  12        2.79       -3.53     13.79 o 
  -8   7  12      127.25      141.98     13.60 o 
  -7   7  12        3.63       25.24     10.58 o 
  -6   7  12       12.15       20.52      8.79 o 
  -5   7  12       66.67       65.95      9.85 o 
  -4   7  12       43.38       56.69      7.16 o 
  -3   7  12       38.68       54.40      5.96 o 
  -2   7  12      342.17      341.75     16.94 o 
  -1   7  12        5.29        8.62      6.84 o 
   0   7  12       61.14       61.59      8.22 o 
   1   7  12      653.86      630.23     13.75 o 
   2   7  12      154.36      171.54      8.22 o 
   3   7  12      596.04      636.10     13.99 o 
   4   7  12       66.32       56.90      8.03 o 
   5   7  12       19.60       25.98      8.91 o 
   6   7  12       12.51       16.51     10.48 o 
   7   7  12       31.33       31.49     13.36 o 
   8   7  12       18.70       26.78     15.13 o 
  -8   8  12      355.10      337.57     20.04 o 
  -7   8  12       21.88      215.99     14.05 o 
  -6   8  12      614.95      593.43     16.97 o 
  -5   8  12       77.87      220.22     10.98 o 
  -4   8  12      529.93      532.20     13.94 o 
  -3   8  12       55.22       82.98      7.04 o 
  -2   8  12      118.10      126.42      9.58 o 
  -1   8  12      419.03      390.65     12.84 o 
   0   8  12       32.33       29.70      8.71 o 
   1   8  12      789.30      817.73     16.62 o 
   2   8  12      734.57      753.29     28.00 o 
   3   8  12      702.08      747.15     15.70 o 
   4   8  12      903.67      882.81     23.94 o 
   5   8  12       51.28       87.66     10.92 o 
   6   8  12      138.57      137.62     14.32 o 
   7   8  12       78.65       98.36     15.13 o 
   8   8  12       22.95       28.66     15.87 o 
  -8   9  12      429.30      426.30     22.26 o 
  -7   9  12      821.25      718.16     34.84 o 
  -6   9  12      424.30      416.47     17.51 o 
  -5   9  12      723.79      649.23     17.05 o 
  -4   9  12        2.48       23.64      8.16 o 
  -3   9  12      168.01      181.11      9.08 o 
  -2   9  12      519.86      499.47     16.65 o 
  -1   9  12        9.43       44.05      6.41 o 
   0   9  12     2196.51     2084.77     30.07 o 
   1   9  12      416.18      473.77     19.52 o 
   2   9  12     2375.41     2252.91     33.95 o 
   3   9  12     1420.70     1389.98     29.11 o 
   4   9  12      176.83      167.28     11.56 o 
   5   9  12      294.72      264.78     15.05 o 
   6   9  12        2.48        2.60     12.87 o 
   7   9  12       49.28       46.47     15.72 o 
  -7  10  12       80.87      151.76     17.46 o 
  -6  10  12       85.33       92.54     13.90 o 
  -5  10  12       98.71       98.78     12.50 o 
  -4  10  12      486.13      448.82     15.34 o 
  -3  10  12      710.01      679.27     16.61 o 
  -2  10  12      695.58      637.09     24.36 o 
  -1  10  12      511.74      537.07     15.58 o 
   0  10  12       59.47      192.15     10.38 o 
   1  10  12      366.80      402.71     15.14 o 
   2  10  12       11.43       18.17      9.79 o 
   3  10  12       13.06       14.93     11.91 o 
   4  10  12      247.46      255.38     14.80 o 
   5  10  12       18.22       19.47     12.42 o 
   6  10  12      708.28      695.26     42.20 o 
  -6  11  12       16.87        8.96     14.69 o 
  -5  11  12      583.57      551.01     20.63 o 
  -4  11  12      144.87      141.29     13.29 o 
  -3  11  12      142.70      190.47     13.17 o 
  -2  11  12      413.89      412.46     16.02 o 
  -1  11  12       74.96       95.50     10.83 o 
   0  11  12      476.72      442.54     16.72 o 
   1  11  12       98.25      124.88     13.04 o 
   2  11  12        3.29        9.33     11.93 o 
   3  11  12      199.70      175.91     15.85 o 
   4  11  12        7.78       21.95     14.13 o 
   5  11  12      610.92      572.87     22.59 o 
   6  11  12      264.34      258.03     18.46 o 
  -5  12  12      273.82      228.58     18.54 o 
  -4  12  12      120.01      106.11     13.77 o 
  -3  12  12       48.15       56.43     12.64 o 
  -2  12  12      105.95      152.21     13.06 o 
  -1  12  12        2.59       33.23     10.96 o 
   0  12  12        8.52        5.77     11.83 o 
   1  12  12       47.65       56.66     13.22 o 
   2  12  12       10.40       11.73     13.31 o 
   3  12  12      212.39      176.28     17.49 o 
   4  12  12      143.81      126.68     17.56 o 
   5  12  12       10.70       11.96     16.55 o 
  -4  13  12       75.38      108.66     17.69 o 
  -3  13  12      124.83      164.83     15.28 o 
  -2  13  12        3.14       57.54     13.44 o 
  -1  13  12      237.42      234.26     15.40 o 
   0  13  12       91.91       95.29     14.66 o 
   1  13  12       16.38       26.69     14.13 o 
   2  13  12      100.52      134.27     16.90 o 
   3  13  12      162.83      186.43     18.74 o 
   4  13  12      165.66      182.53     19.96 o 
  -3  14  12       67.50       68.38     28.49 o 
  -2  14  12      994.64     1001.26     28.71 o 
  -1  14  12      931.43      906.94     29.95 o 
   0  14  12      126.84      169.65     17.92 o 
   1  14  12      513.26      517.08     24.03 o 
   2  14  12      398.68      401.51     23.15 o 
  -9   1  13        1.12       20.36     15.32 o 
  -8   1  13       88.20      156.66     15.09 o 
  -7   1  13        5.29       54.09     11.62 o 
  -6   1  13        4.53       21.78      9.78 o 
  -5   1  13       11.19      115.10      9.96 o 
  -4   1  13       23.87      210.06     10.66 o 
  -3   1  13      403.22      430.08     17.75 o 
  -2   1  13     2874.58     2665.33     33.75 o 
  -1   1  13       14.76       13.21      5.24 o 
   0   1  13      711.78      817.48     12.81 o 
   1   1  13        2.72        7.17      4.81 o 
   2   1  13      274.99      330.29     10.84 o 
   3   1  13        8.67       66.43      6.73 o 
   4   1  13      304.32      267.53      7.84 o 
   5   1  13      284.37      281.53      9.67 o 
   6   1  13      641.62      641.40     12.62 o 
   7   1  13        2.99       10.30      7.14 o 
   8   1  13      304.95      355.20     26.36 o 
   9   1  13       10.51        5.70     14.87 o 
  -9   2  13      675.23      617.73     25.33 o 
  -8   2  13      151.18      196.14     23.09 o 
  -7   2  13      167.71      186.65     13.95 o 
  -6   2  13      812.56      902.35     23.03 o 
  -5   2  13      368.90      347.58     14.07 o 
  -4   2  13      293.28      332.91     11.28 o 
  -3   2  13     2780.78     2682.78     34.40 o 
  -2   2  13        7.57       21.68      5.47 o 
  -1   2  13     4280.67     4063.46     48.38 o 
   0   2  13      452.09      644.38     11.77 o 
   1   2  13     1014.06      977.68     15.26 o 
   2   2  13      549.98      620.78     11.78 o 
   3   2  13        3.23        4.13      4.62 o 
   4   2  13      808.60      789.05     14.14 o 
   5   2  13      622.39      651.21     12.96 o 
   6   2  13      363.75      351.44     11.39 o 
   7   2  13     1658.74     1665.45     26.77 o 
   8   2  13       22.70       36.89     12.03 o 
  -9   3  13      200.32      166.27     17.49 o 
  -8   3  13       15.54       16.49     13.37 o 
  -7   3  13      125.17      210.14     14.41 o 
  -6   3  13       40.67       60.82     10.69 o 
  -5   3  13      922.06      890.26     21.17 o 
  -4   3  13      164.47      155.17     10.58 o 
  -3   3  13      160.11      153.00      8.48 o 
  -2   3  13      132.20      129.44      7.47 o 
  -1   3  13       41.65       46.14      6.06 o 
   0   3  13       61.04       94.40      9.98 o 
   1   3  13     1454.08     1461.43     17.96 o 
   2   3  13       88.34      126.83      5.64 o 
   3   3  13      481.75      464.76      9.46 o 
   4   3  13      131.15      115.84      5.52 o 
   5   3  13      137.45      175.87      7.74 o 
   6   3  13      242.71      259.42      9.89 o 
   7   3  13       16.41       13.95      9.46 o 
   8   3  13       40.21       29.81     12.37 o 
  -9   4  13      282.77      264.66     19.27 o 
  -8   4  13      682.96      672.49     23.00 o 
  -7   4  13        4.33        8.36     11.59 o 
  -6   4  13     1227.73     1128.89     30.39 o 
  -5   4  13       35.28       43.04      9.66 o 
  -4   4  13     1107.84     1070.93     20.55 o 
  -3   4  13     1083.62      993.90     21.17 o 
  -2   4  13       22.39       30.05      6.88 o 
  -1   4  13     2314.81     2265.54     32.54 o 
   0   4  13     1265.05     1187.88     19.89 o 
   1   4  13      280.30      288.29      8.33 o 
   2   4  13      900.34      934.85     17.40 o 
   3   4  13       37.69       40.16      4.50 o 
   4   4  13     1829.03     1764.81     24.76 o 
   5   4  13       21.28       18.04      6.94 o 
   6   4  13      565.03      585.04     14.31 o 
   7   4  13      357.41      366.15     14.02 o 
   8   4  13        0.01        7.44     12.70 o 
  -8   5  13       15.32       25.31     14.03 o 
  -7   5  13       11.76       13.03     14.15 o 
  -6   5  13       55.07       96.23     14.47 o 
  -5   5  13        8.72       64.08      9.36 o 
  -4   5  13       60.25      171.33      9.55 o 
  -3   5  13       56.54       71.67      7.09 o 
  -2   5  13      210.16      252.68     14.92 o 
  -1   5  13       44.65       34.84      8.34 o 
   0   5  13      167.27      246.14      8.58 o 
   1   5  13      532.99      692.80     14.04 o 
   2   5  13      277.03      364.48      8.99 o 
   3   5  13        9.48        8.72      5.77 o 
   4   5  13       67.21       93.28      7.43 o 
   5   5  13      129.95      128.92      8.87 o 
   6   5  13       12.68       25.81      8.62 o 
   7   5  13        0.24        0.19     10.32 o 
   8   5  13      103.87      128.39     16.02 o 
  -8   6  13      267.48      275.42     13.65 o 
  -7   6  13        9.19        2.29      8.84 o 
  -6   6  13      679.00      612.50     19.75 o 
  -5   6  13       36.76       22.52      6.91 o 
  -4   6  13      257.30      268.21     11.27 o 
  -3   6  13       25.21       15.15      5.34 o 
  -2   6  13       47.24       43.12      8.04 o 
  -1   6  13        1.84       23.40      6.71 o 
   0   6  13      161.59      150.42      8.90 o 
   1   6  13       56.42       73.97      6.51 o 
   2   6  13      835.16      797.89     15.07 o 
   3   6  13        3.32       38.88      6.62 o 
   4   6  13      732.52      758.57     16.78 o 
   5   6  13       23.12       19.92      8.58 o 
   6   6  13       44.51       43.44      9.42 o 
   7   6  13       23.99       33.67     13.55 o 
   8   6  13       32.74       19.25     14.87 o 
  -8   7  13        4.07        5.20     12.19 o 
  -7   7  13      674.91      676.35     19.30 o 
  -6   7  13       51.78       47.55      9.84 o 
  -5   7  13     1480.64     1408.34     24.03 o 
  -4   7  13       10.17       12.86      6.82 o 
  -3   7  13      622.53      642.20     13.18 o 
  -2   7  13      161.33      149.17     10.06 o 
  -1   7  13       56.10       57.90      8.49 o 
   0   7  13      348.20      314.42     12.22 o 
   1   7  13      329.30      367.43     10.83 o 
   2   7  13      283.82      260.99     10.11 o 
   3   7  13     2475.16     2404.92     35.01 o 
   4   7  13        0.40       24.54      8.23 o 
   5   7  13      854.75      858.45     18.60 o 
   6   7  13      131.32      128.49     12.02 o 
   7   7  13       63.06       85.24     14.99 o 
  -7   8  13       20.44       29.38     12.48 o 
  -6   8  13     1619.64     1517.56     38.81 o 
  -5   8  13       89.17      139.14     10.88 o 
  -4   8  13      687.63      614.78     15.07 o 
  -3   8  13       31.81       40.10      6.81 o 
  -2   8  13       24.60       19.36      8.45 o 
  -1   8  13      282.81      313.15     12.90 o 
   0   8  13      809.98      855.92     20.53 o 
   1   8  13       88.39      101.37      9.56 o 
   2   8  13     1477.49     1371.84     25.38 o 
   3   8  13       54.41       48.67      8.92 o 
   4   8  13     1908.48     1937.15     34.02 o 
   5   8  13       47.18       58.04     11.34 o 
   6   8  13       19.03       12.07     12.91 o 
   7   8  13      128.44      135.76     16.19 o 
  -7   9  13      342.74      339.99     19.58 o 
  -6   9  13        2.05        4.47     10.88 o 
  -5   9  13      195.21      232.09     19.40 o 
  -4   9  13      341.24      367.34     12.89 o 
  -3   9  13       65.81      108.90      8.91 o 
  -2   9  13      442.04      443.97     15.77 o 
  -1   9  13       14.86       27.20      9.97 o 
   0   9  13     1441.19     1334.48     24.45 o 
   1   9  13     1006.63      991.38     21.11 o 
   2   9  13        1.61       81.41     10.01 o 
   3   9  13      253.09      305.38     13.66 o 
   4   9  13       13.14       24.62     11.65 o 
   5   9  13       74.17       91.88     13.47 o 
   6   9  13      116.95      131.02     15.37 o 
  -6  10  13      597.64      568.10     23.05 o 
  -5  10  13       48.37       35.02     11.34 o 
  -4  10  13      290.36      308.58     13.73 o 
  -3  10  13      337.95      317.91     12.41 o 
  -2  10  13        4.96        8.03      7.95 o 
  -1  10  13      364.22      337.60     12.15 o 
   0  10  13      315.57      304.88     13.88 o 
   1  10  13       54.47       85.39     10.67 o 
   2  10  13      382.46      406.90     16.38 o 
   3  10  13       44.84       73.35     13.52 o 
   4  10  13     1006.69      997.00     30.34 o 
   5  10  13      110.16       97.33     16.85 o 
   6  10  13      205.13      224.23     23.84 o 
  -5  11  13        1.51      111.51     15.26 o 
  -4  11  13      207.40      205.72     19.50 o 
  -3  11  13       18.24       36.18     11.30 o 
  -2  11  13      238.96      231.04     13.17 o 
  -1  11  13       31.62       38.47     10.27 o 
   0  11  13      291.38      292.90     14.31 o 
   1  11  13        2.84       40.44     22.15 o 
   2  11  13       14.15       11.23     12.29 o 
   3  11  13      164.29      306.25     23.71 o 
   4  11  13       76.23       86.92     16.19 o 
   5  11  13       26.62       24.38     16.86 o 
  -4  12  13        1.41       11.54     13.91 o 
  -3  12  13      452.42      481.01     19.41 o 
  -2  12  13        0.12        6.19     11.53 o 
  -1  12  13      316.14      406.83     20.69 o 
   0  12  13       15.14       16.03     12.63 o 
   1  12  13      259.55      268.65     17.20 o 
   2  12  13        6.70        4.77     13.96 o 
   3  12  13       19.35       26.84     15.11 o 
   4  12  13       13.51       10.72     16.50 o 
  -3  13  13       78.15      123.55     16.67 o 
  -2  13  13      389.78      395.94     22.22 o 
  -1  13  13       25.48       30.20     13.03 o 
   0  13  13      511.06      503.23     26.59 o 
   1  13  13       29.36       40.61     14.94 o 
   2  13  13      135.12      146.06     17.45 o 
  -8   0  14      267.38      356.10     26.55 o 
  -7   0  14      547.86      471.63     26.36 o 
  -6   0  14      280.16      315.89     28.71 o 
  -5   0  14      112.36      147.09     15.73 o 
  -4   0  14       70.65       73.13     12.84 o 
  -3   0  14      101.79      355.77     40.12 o 
  -2   0  14      233.76      319.17     20.32 o 
  -1   0  14     1908.57     1799.49     37.95 o 
   0   0  14      738.79      635.90     17.58 o 
   1   0  14     1985.39     1865.25     34.16 o 
   2   0  14      589.32      587.77     18.43 o 
   3   0  14        1.70       48.44      9.95 o 
   4   0  14       10.09       36.66     11.01 o 
   5   0  14      212.16      320.86     17.16 o 
   6   0  14       33.58       35.88     15.35 o 
   7   0  14      473.76      505.03     25.53 o 
   8   0  14      516.04      517.91     33.52 o 
  -8   1  14      119.73      149.82     20.11 o 
  -7   1  14      664.67      624.60     21.66 o 
  -6   1  14        0.16       43.64     10.98 o 
  -5   1  14        9.57        9.26      9.22 o 
  -4   1  14      168.97      238.98     13.04 o 
  -3   1  14       87.71       95.35      8.29 o 
  -2   1  14     1926.25     1883.70     28.25 o 
  -1   1  14      450.68      457.59     11.30 o 
   0   1  14      912.16      867.05     14.57 o 
   1   1  14      788.27      806.30     13.64 o 
   2   1  14       92.26      139.42      7.66 o 
   3   1  14       71.21       69.85      7.46 o 
   4   1  14      453.18      539.43     13.19 o 
   5   1  14       40.59       35.33      7.41 o 
   6   1  14     1309.54     1296.15     23.24 o 
   7   1  14       95.88       95.78     14.06 o 
   8   1  14      161.49      138.81     18.17 o 
  -8   2  14       22.16       50.88     14.64 o 
  -7   2  14      179.07      156.30     13.99 o 
  -6   2  14      153.77      217.68     13.62 o 
  -5   2  14       32.05       66.96      9.99 o 
  -4   2  14      270.45      301.70     18.06 o 
  -3   2  14      459.32      429.86     14.70 o 
  -2   2  14        8.44        5.69      7.23 o 
  -1   2  14      423.24      383.22     11.46 o 
   0   2  14      279.90      253.76     10.97 o 
   1   2  14      111.04      166.12      7.98 o 
   2   2  14      134.85      154.44      7.96 o 
   3   2  14       42.45       47.91      7.23 o 
   4   2  14      287.99      301.93     13.66 o 
   5   2  14       24.39       31.47      8.11 o 
   6   2  14       55.42       70.22     11.23 o 
   7   2  14       21.96       41.60     13.44 o 
   8   2  14        6.82        9.35     10.18 o 
  -8   3  14       16.47      115.51     15.57 o 
  -7   3  14      819.38      741.52     27.29 o 
  -6   3  14      291.55      344.09     31.36 o 
  -5   3  14      416.07      434.50     22.53 o 
  -4   3  14      455.30      426.13     16.44 o 
  -3   3  14       37.95       32.92      8.52 o 
  -2   3  14     1249.90     1224.26     22.86 o 
  -1   3  14     1066.21     1018.44     20.29 o 
   0   3  14     1082.25     1039.00     20.58 o 
   1   3  14     2011.70     1927.99     29.47 o 
   2   3  14      148.82      321.68      8.58 o 
   3   3  14      640.91      623.95     13.84 o 
   4   3  14      103.69      105.06      7.32 o 
   5   3  14      307.37      307.49     12.45 o 
   6   3  14      570.92      582.71     20.24 o 
   7   3  14      146.63      174.82     12.22 o 
   8   3  14      650.39      695.69     25.72 o 
  -8   4  14        0.15       29.55     17.05 o 
  -7   4  14       74.31       76.21     15.62 o 
  -6   4  14       78.43       53.91     13.48 o 
  -5   4  14      270.71      293.94     15.64 o 
  -4   4  14       16.81       39.71     12.20 o 
  -3   4  14        0.38        7.22      7.98 o 
  -2   4  14      312.61      301.77     18.28 o 
  -1   4  14        0.95       97.68      7.92 o 
   0   4  14       72.42      100.53      6.67 o 
   1   4  14      149.38      189.83      8.09 o 
   2   4  14        7.95        6.93      6.08 o 
   3   4  14      637.95      621.15     15.85 o 
   4   4  14      109.55      113.74      9.15 o 
   5   4  14      226.59      240.36      9.62 o 
   6   4  14      125.30      137.39     10.22 o 
   7   4  14       71.64       58.43     11.73 o 
  -8   5  14       69.27       62.98     18.45 o 
  -7   5  14      275.86      249.08     19.18 o 
  -6   5  14      648.32      597.93     23.36 o 
  -5   5  14      579.88      576.08     21.22 o 
  -4   5  14      592.92      607.14     30.04 o 
  -3   5  14      304.70      296.54     11.08 o 
  -2   5  14      750.55      752.91     23.24 o 
  -1   5  14        1.23       20.20      7.51 o 
   0   5  14      263.28      313.79      9.55 o 
   1   5  14      677.24      651.98     14.36 o 
   2   5  14      403.65      374.47     10.94 o 
   3   5  14     1445.82     1392.66     21.64 o 
   4   5  14      907.83      895.13     16.73 o 
   5   5  14      520.58      549.82     14.48 o 
   6   5  14      534.84      518.48     16.18 o 
   7   5  14        8.11       26.87     12.19 o 
  -7   6  14        2.00       81.86     17.08 o 
  -6   6  14      286.93      307.41     18.69 o 
  -5   6  14       96.59      130.05     13.79 o 
  -4   6  14      215.34      305.04     13.86 o 
  -3   6  14      137.14      210.69      9.64 o 
  -2   6  14       53.38       47.63     10.49 o 
  -1   6  14      641.97      589.08     23.73 o 
   0   6  14        2.72       40.76      6.01 o 
   1   6  14        0.78        6.85      5.88 o 
   2   6  14      224.94      300.92     14.17 o 
   3   6  14       66.99       97.83      8.58 o 
   4   6  14      347.81      415.16     13.33 o 
   5   6  14        2.87       25.07      9.61 o 
   6   6  14      280.43      258.53     13.50 o 
   7   6  14      285.29      279.56     17.48 o 
  -7   7  14      147.55      180.64     19.41 o 
  -6   7  14       33.13       40.43     10.15 o 
  -5   7  14       99.44      107.53      9.12 o 
  -4   7  14       22.24       53.37      7.89 o 
  -3   7  14       17.59       22.69      7.98 o 
  -2   7  14      249.27      251.41     10.85 o 
  -1   7  14      370.82      390.71     13.13 o 
   0   7  14       88.89      115.38      9.56 o 
   1   7  14        5.67       18.62      6.80 o 
   2   7  14      325.77      339.21     12.00 o 
   3   7  14       21.82       23.61      8.48 o 
   4   7  14       23.22       13.81      9.92 o 
   5   7  14      141.02      146.71     11.61 o 
   6   7  14      139.45      150.56     12.90 o 
  -7   8  14       30.35       19.67     12.12 o 
  -6   8  14      815.84      780.68     23.76 o 
  -5   8  14      833.59      698.18     18.39 o 
  -4   8  14      315.02      355.13     12.60 o 
  -3   8  14      641.45      670.87     24.48 o 
  -2   8  14       16.39       88.72     10.83 o 
  -1   8  14      369.11      381.67     26.93 o 
   0   8  14      559.09      536.81     17.52 o 
   1   8  14       17.60       16.26      7.92 o 
   2   8  14      719.67      663.63     21.22 o 
   3   8  14      146.43      150.39     11.53 o 
   4   8  14     1039.14      987.88     23.45 o 
   5   8  14      355.82      330.97     16.16 o 
   6   8  14       83.78      136.12     15.50 o 
  -6   9  14      506.80      454.70     17.96 o 
  -5   9  14      547.63      542.15     31.40 o 
  -4   9  14      967.40      920.78     21.74 o 
  -3   9  14       39.87      122.55      9.58 o 
  -2   9  14      333.27      326.26     17.42 o 
  -1   9  14        1.20       -1.38     10.93 o 
   0   9  14        1.11       12.11      7.78 o 
   1   9  14      336.71      339.54     12.93 o 
   2   9  14      331.11      311.92     13.50 o 
   3   9  14      634.12      634.34     20.30 o 
   4   9  14      451.13      457.36     23.31 o 
   5   9  14      580.45      577.17     27.31 o 
  -5  10  14       18.44       37.66     13.56 o 
  -4  10  14        8.35        2.10     10.10 o 
  -3  10  14      557.95      584.85     22.29 o 
  -2  10  14      299.71      306.61     21.15 o 
  -1  10  14      327.75      308.21     18.64 o 
   0  10  14      304.47      339.84     13.88 o 
   1  10  14       63.72      145.53     17.81 o 
   2  10  14       47.74       54.30     11.86 o 
   3  10  14        0.41       53.97     13.86 o 
   4  10  14       16.30       26.30     14.97 o 
   5  10  14      296.95      307.95     21.05 o 
  -4  11  14      310.67      278.96     18.94 o 
  -3  11  14       90.80       79.28     12.31 o 
  -2  11  14      284.84      329.33     14.80 o 
  -1  11  14      199.92      193.06     12.79 o 
   0  11  14      410.25      393.14     17.35 o 
   1  11  14      205.39      197.76     20.73 o 
   2  11  14       16.94       40.35     13.60 o 
   3  11  14      313.81      303.19     19.06 o 
   4  11  14      102.48      102.91     17.62 o 
  -3  12  14       64.25       55.61     14.20 o 
  -2  12  14       63.90       57.22     12.78 o 
  -1  12  14      142.71      145.03     13.61 o 
   0  12  14        0.92        6.12     12.90 o 
   1  12  14        0.66        9.68     13.67 o 
   2  12  14       33.36       89.11     16.34 o 
  -8   1  15        8.87        6.42     15.14 o 
  -7   1  15      660.10      615.18     21.11 o 
  -6   1  15       26.28       41.91     11.93 o 
  -5   1  15      257.23      283.30     18.42 o 
  -4   1  15        4.44       71.75     11.54 o 
  -3   1  15        5.18       13.86      9.31 o 
  -2   1  15       67.38      104.97     13.00 o 
  -1   1  15       76.47      321.35     12.78 o 
   0   1  15      132.12      148.42      9.06 o 
   1   1  15     1295.91     1292.58     24.54 o 
   2   1  15        0.39        3.79      7.17 o 
   3   1  15      596.45      606.76     14.11 o 
   4   1  15       26.57       34.82      8.70 o 
   5   1  15      257.53      289.03     13.90 o 
   6   1  15      119.62      121.22     12.84 o 
   7   1  15       74.22       63.53     15.83 o 
  -8   2  15      888.00      862.19     31.18 o 
  -7   2  15      154.56      168.49     17.59 o 
  -6   2  15      447.09      505.79     28.86 o 
  -5   2  15      196.41      211.20     14.79 o 
  -4   2  15        1.57       31.74     10.62 o 
  -3   2  15      572.60      651.99     20.32 o 
  -2   2  15     1558.83     1453.62     34.90 o 
  -1   2  15        5.65        8.64      8.66 o 
   0   2  15     2309.84     2167.39     35.10 o 
   1   2  15       18.63        6.92      7.83 o 
   2   2  15     2269.10     2204.20     48.56 o 
   3   2  15      559.86      612.57     17.53 o 
   4   2  15       81.98      116.84     10.07 o 
   5   2  15        6.64        9.53     10.18 o 
   6   2  15      127.01      122.64     14.05 o 
   7   2  15       42.96       35.84     15.62 o 
  -7   3  15       71.28       71.35     16.23 o 
  -6   3  15      287.23      248.74     17.42 o 
  -5   3  15       72.94       45.38     12.49 o 
  -4   3  15      263.57      302.82     15.19 o 
  -3   3  15       27.58       40.06      9.80 o 
  -2   3  15      342.37      381.37     15.21 o 
  -1   3  15       43.87       61.10      8.82 o 
   0   3  15      120.81      106.38      9.71 o 
   1   3  15        0.31       40.69      8.99 o 
   2   3  15      113.43       95.91     10.08 o 
   3   3  15        0.18        7.15      8.53 o 
   4   3  15      397.44      394.29     15.43 o 
   5   3  15       50.61       67.78     11.10 o 
   6   3  15       21.17       71.61     13.26 o 
   7   3  15        1.60       15.34     14.96 o 
  -7   4  15     1023.41      977.84     32.68 o 
  -6   4  15       16.24       40.91     14.64 o 
  -5   4  15      726.08      753.29     29.84 o 
  -4   4  15       36.66       51.35     11.37 o 
  -3   4  15     1186.78     1041.88     26.23 o 
  -2   4  15      401.46      393.36     20.32 o 
  -1   4  15     1316.58     1218.99     25.50 o 
   0   4  15      668.25      625.75     19.78 o 
   1   4  15      392.22      373.76     14.21 o 
   2   4  15      648.97      633.89     19.28 o 
   3   4  15     1724.62     1695.88     29.72 o 
   4   4  15        2.17       30.42      9.31 o 
   5   4  15      410.76      410.20     15.95 o 
   6   4  15       23.48       31.36     13.31 o 
   7   4  15      318.64      310.61     20.12 o 
  -7   5  15      119.43      153.52     18.84 o 
  -6   5  15        7.20      111.13     16.07 o 
  -5   5  15       99.38      102.35     16.05 o 
  -4   5  15       84.13      112.74     12.55 o 
  -3   5  15        4.51        6.60      9.04 o 
  -2   5  15        2.01       54.01     13.79 o 
  -1   5  15       28.38       46.48      8.56 o 
   0   5  15      596.05      701.05     17.34 o 
   1   5  15      194.80      194.77      9.07 o 
   2   5  15      120.78      101.27     10.36 o 
   3   5  15       45.68       80.11     10.39 o 
   4   5  15       21.66       25.72     12.35 o 
   5   5  15       47.59       50.58     12.16 o 
   6   5  15        7.16       15.20     10.03 o 
  -7   6  15      163.51      190.46     19.98 o 
  -6   6  15      120.52      136.34     16.87 o 
  -5   6  15      314.65      287.39     17.46 o 
  -4   6  15        0.10        6.53     11.13 o 
  -3   6  15      331.34      397.54     18.10 o 
  -2   6  15        0.34        3.66     10.82 o 
  -1   6  15      203.62      238.29     14.07 o 
   0   6  15        2.41       27.64     11.25 o 
   1   6  15      124.69      174.04     10.89 o 
   2   6  15        0.89        9.81     10.93 o 
   3   6  15      103.91       93.69     13.43 o 
   4   6  15       89.37       81.41      9.70 o 
   5   6  15      582.55      584.17     18.06 o 
   6   6  15        0.38       10.00     11.41 o 
  -6   7  15      244.24      283.79     20.05 o 
  -5   7  15      193.46      205.47     16.67 o 
  -4   7  15     1167.32     1212.74     43.83 o 
  -3   7  15        2.10       10.76     17.82 o 
  -2   7  15      960.73     1046.41     39.34 o 
  -1   7  15       30.13       30.96     16.44 o 
   0   7  15       98.72      152.85     20.39 o 
   1   7  15        6.12       46.00     11.99 o 
   2   7  15       62.03       64.89      9.02 o 
   3   7  15      524.90      521.16     16.95 o 
   4   7  15      627.65      659.55     19.02 o 
   5   7  15      204.45      199.96     14.12 o 
  -6   8  15       63.23      104.00     17.77 o 
  -5   8  15      667.78      603.13     24.26 o 
  -4   8  15        7.83        8.74     12.09 o 
  -3   8  15      995.98      909.22     23.92 o 
  -2   8  15      460.77      557.89     20.92 o 
  -1   8  15       82.31       86.96     11.37 o 
   0   8  15        1.11        4.29     10.45 o 
   1   8  15        0.53        4.03      8.44 o 
   2   8  15      177.97      194.70     13.15 o 
   3   8  15      445.80      477.35     17.06 o 
   4   8  15       29.88       42.76     12.40 o 
   5   8  15      231.87      258.89     15.64 o 
  -5   9  15       19.16       89.72     11.74 o 
  -4   9  15      464.51      442.95     16.25 o 
  -3   9  15      139.09      147.10     14.60 o 
  -2   9  15      124.28      169.16     14.75 o 
  -1   9  15      365.54      391.15     18.50 o 
   0   9  15       74.77      116.03      9.83 o 
   1   9  15      418.58      388.08     15.35 o 
   2   9  15       57.34       83.56     11.61 o 
   3   9  15      164.57      165.22     13.90 o 
   4   9  15      336.33      331.91     24.71 o 
  -4  10  15      142.76      124.60     12.79 o 
  -3  10  15      497.48      491.50     25.03 o 
  -2  10  15      126.70      113.64     15.94 o 
  -1  10  15      332.54      370.55     19.84 o 
   0  10  15      555.42      498.69     16.76 o 
   1  10  15      108.16       89.55     11.94 o 
   2  10  15       11.12       21.70     12.03 o 
   3  10  15      328.84      348.37     19.17 o 
  -2  11  15       85.16       95.97     26.12 o 
  -1  11  15      398.13      413.34     17.98 o 
   0  11  15       78.40       73.20     19.70 o 
   1  11  15       83.02       93.84     14.57 o 
   2  11  15       14.50        7.11     13.71 o 
  -7   0  16      311.48      353.60     40.38 o 
  -6   0  16      182.73      298.92     22.87 o 
  -5   0  16      144.12      284.46     29.24 o 
  -4   0  16      345.95      328.41     28.08 o 
  -3   0  16      914.91      849.12     40.33 o 
  -2   0  16        4.34       28.53     17.04 o 
  -1   0  16       29.24       66.17     18.00 o 
   0   0  16      350.32      463.98     20.57 o 
   1   0  16        2.96      311.44     23.88 o 
   2   0  16      792.45      800.44     25.46 o 
   3   0  16     1584.09     1422.45     35.80 o 
   4   0  16      284.25      348.05     23.39 o 
   5   0  16      416.91      416.57     23.11 o 
   6   0  16       12.90       15.40     20.87 o 
  -7   1  16      172.55      166.65     18.87 o 
  -6   1  16      271.30      243.89     18.13 o 
  -5   1  16       31.25       56.73     13.46 o 
  -4   1  16       41.72       51.39     12.25 o 
  -3   1  16       17.16       15.30     10.64 o 
  -2   1  16        8.36       16.55     10.03 o 
  -1   1  16      183.61      170.47     12.33 o 
   0   1  16      173.66      177.74     12.58 o 
   1   1  16      428.89      443.42     17.06 o 
   2   1  16      738.79      687.18     15.84 o 
   3   1  16      135.36      131.16     10.16 o 
   4   1  16       72.91       77.74     10.82 o 
   5   1  16      319.86      294.10     14.73 o 
   6   1  16       85.11       83.15     15.33 o 
  -7   2  16      314.18      324.60     23.35 o 
  -6   2  16       53.78       72.57     15.72 o 
  -5   2  16      106.74      119.84     26.51 o 
  -4   2  16       19.15       11.67     11.35 o 
  -3   2  16       38.49      146.17     12.76 o 
  -2   2  16       35.38       93.58     11.47 o 
  -1   2  16      176.86      173.22     12.44 o 
   0   2  16      161.36      218.15     13.19 o 
   1   2  16        0.40        5.18      9.70 o 
   2   2  16      350.56      360.87     19.38 o 
   3   2  16      165.77      159.54     11.17 o 
   4   2  16       29.04       33.99     10.61 o 
   5   2  16      115.24      124.66     15.94 o 
   6   2  16      175.85      185.20     16.70 o 
  -6   3  16     1229.70     1054.46     31.77 o 
  -5   3  16       54.84      195.70     16.17 o 
  -4   3  16      450.90      493.98     19.89 o 
  -3   3  16     1329.06     1345.67     80.26 o 
  -2   3  16      110.89      209.40     17.06 o 
  -1   3  16      865.48      807.43     26.14 o 
   0   3  16      455.98      470.07     18.50 o 
   1   3  16      818.77      747.69     21.03 o 
   2   3  16     1107.49      998.34     29.62 o 
   3   3  16      246.96      252.02     15.96 o 
   4   3  16      780.54      749.09     21.53 o 
   5   3  16      240.41      344.29     16.71 o 
   6   3  16        3.49       28.13     15.09 o 
  -6   4  16       85.59       83.01     16.10 o 
  -5   4  16        3.39       31.20     13.82 o 
  -4   4  16      500.73      521.38     20.36 o 
  -3   4  16        1.84       46.41     11.27 o 
  -2   4  16      182.99      156.35     14.45 o 
  -1   4  16       39.37       53.65     10.37 o 
   0   4  16       53.13       91.96     10.76 o 
   1   4  16       76.43       78.52     11.51 o 
   2   4  16      246.24      276.55     15.69 o 
   3   4  16        3.33       19.52     11.89 o 
   4   4  16      328.12      372.57     18.02 o 
   5   4  16       38.23       28.26     14.49 o 
   6   4  16       61.96       54.00     15.56 o 
  -6   5  16       87.98       88.29     16.79 o 
  -5   5  16      205.37      180.64     16.61 o 
  -4   5  16      168.68      204.90     14.95 o 
  -3   5  16      602.12      532.71     19.70 o 
  -2   5  16      791.48      788.85     22.51 o 
  -1   5  16      495.86      474.57     21.80 o 
   0   5  16      113.34      130.45     11.61 o 
   1   5  16       60.20       66.59     11.44 o 
   2   5  16       34.72       37.41     12.05 o 
   3   5  16        7.33       45.90     13.28 o 
   4   5  16      269.24      251.87     18.88 o 
   5   5  16       66.45       76.19     16.02 o 
  -5   6  16       60.19      136.86     18.48 o 
  -4   6  16        4.02       94.51     25.63 o 
  -3   6  16      677.83      598.56     24.97 o 
  -2   6  16      345.17      304.59     24.34 o 
  -1   6  16      981.47      885.89     35.87 o 
   0   6  16       13.87      117.87     11.27 o 
   1   6  16        1.15       11.67     10.98 o 
   2   6  16      255.66      263.76     24.25 o 
   3   6  16      315.71      282.99     17.97 o 
   4   6  16        0.16        5.13     14.45 o 
   5   6  16      244.93      299.63     33.11 o 
  -5   7  16       26.27       25.20     14.99 o 
  -4   7  16       10.24        4.15     12.68 o 
  -3   7  16       67.15      109.07     21.83 o 
  -2   7  16        7.39        3.54     18.52 o 
  -1   7  16       32.35       73.02     19.85 o 
   0   7  16        1.14        5.65     18.32 o 
   1   7  16       16.91        3.18     11.08 o 
   2   7  16      118.24      102.25     14.11 o 
   3   7  16       19.94       15.70     14.14 o 
   4   7  16        4.46        9.50     15.75 o 
  -4   8  16      137.76      153.28     15.10 o 
  -3   8  16      371.90      340.02     28.55 o 
  -2   8  16      569.46      568.91     32.33 o 
  -1   8  16      241.83      258.41     30.41 o 
   0   8  16      914.33      893.14     39.49 o 
   1   8  16        2.84        2.18     11.64 o 
   2   8  16      139.74      159.26     10.82 o 
   3   8  16      122.48      129.95     12.45 o 
   4   8  16       16.40        8.09     12.10 o 
  -3   9  16      675.82      536.28     34.47 o 
  -2   9  16      130.82      134.39     24.97 o 
  -1   9  16      998.78      938.32     25.35 o 
   0   9  16       60.28      143.43     18.71 o 
   1   9  16       51.84       49.67     10.45 o 
   2   9  16      160.12      179.13     13.36 o 
   3   9  16        1.39       11.89     12.17 o 
  -2  10  16       56.69       66.54     15.52 o 
  -1  10  16      104.45       88.68     14.95 o 
   0  10  16      157.74      150.54     11.93 o 
   1  10  16      564.91      587.02     27.09 o 
  -6   1  17      551.91      491.21     63.75 o 
  -5   1  17        1.02      -12.43     16.16 o 
  -4   1  17      656.54      666.44     28.49 o 
  -3   1  17      196.14      192.47     17.29 o 
  -2   1  17      163.85      213.93     16.82 o 
  -1   1  17      130.80      145.37     15.54 o 
   0   1  17        2.70       35.94     11.46 o 
   1   1  17      223.38      220.34     14.62 o 
   2   1  17      572.91      580.41     25.52 o 
   3   1  17      124.94      150.17     13.49 o 
   4   1  17      456.74      491.67     16.81 o 
   5   1  17        2.60        0.88     13.62 o 
  -5   2  17      555.88      597.73     23.08 o 
  -4   2  17      252.65      277.03     16.78 o 
  -3   2  17      165.45      230.68     15.25 o 
  -2   2  17       55.04       70.12     14.41 o 
  -1   2  17       99.65      120.73     12.86 o 
   0   2  17        8.18        9.62     11.31 o 
   1   2  17      689.32      652.38     23.62 o 
   2   2  17       73.14       93.93     13.54 o 
   3   2  17     1355.49     1215.53     29.86 o 
   4   2  17        7.07        8.80     13.55 o 
   5   2  17      898.57      830.65     25.50 o 
  -5   3  17       78.48      117.00     16.03 o 
  -4   3  17       65.29       72.75     13.84 o 
  -3   3  17      389.32      322.86     16.64 o 
  -2   3  17        0.08        0.51     11.15 o 
  -1   3  17      194.48      330.88     16.04 o 
   0   3  17       41.53       50.64     11.95 o 
   1   3  17       32.05       80.81     12.66 o 
   2   3  17       22.76       28.59     12.89 o 
   3   3  17        0.23       -3.38     13.16 o 
   4   3  17        0.94       25.34     14.00 o 
   5   3  17      152.67      146.57     18.98 o 
  -5   4  17      114.00      114.01     16.58 o 
  -4   4  17      839.39      762.92     26.52 o 
  -3   4  17       90.07      229.35     19.69 o 
  -2   4  17      652.14      650.71     22.01 o 
  -1   4  17        9.74       16.57     11.00 o 
   0   4  17      334.66      379.32     17.10 o 
   1   4  17      588.66      542.90     32.59 o 
   2   4  17      100.00       81.86     14.02 o 
   3   4  17      504.90      502.97     21.80 o 
   4   4  17       73.83       79.12     15.19 o 
  -5   5  17        6.15        9.78     15.22 o 
  -4   5  17      185.05      203.46     16.36 o 
  -3   5  17      112.40       98.99     13.07 o 
  -2   5  17      199.69      230.12     14.18 o 
  -1   5  17       15.46       19.14     10.77 o 
   0   5  17       28.01       45.61     11.98 o 
   1   5  17      110.51      103.80     13.45 o 
   2   5  17       70.61      124.78     15.09 o 
   3   5  17       42.77       71.61     15.13 o 
   4   5  17      113.14      111.51     17.28 o 
  -4   6  17        0.52        4.84     13.57 o 
  -3   6  17       24.16       39.98     12.45 o 
  -2   6  17      216.12      226.97     32.58 o 
  -1   6  17        5.26        7.61     19.10 o 
   0   6  17      285.17      288.60     15.50 o 
   1   6  17      172.00      193.70     15.08 o 
   2   6  17      249.99      243.23     56.54 o 
   3   6  17        8.15       -1.75     14.37 o 
  -3   7  17      475.29      533.27     34.76 o 
  -2   7  17       90.11      131.54     30.82 o 
  -1   7  17     1572.18     1434.55     49.27 o 
   0   7  17       28.27       16.11     11.20 o 
   1   7  17      696.14      697.38     39.96 o 
   2   7  17      111.96      111.15     15.39 o 
   3   7  17      170.62      188.40     18.44 o 
  -2   8  17      407.56      355.10     28.85 o 
  -1   8  17       73.62       61.95     22.10 o 
   0   8  17       20.70       26.51     22.47 o 
   1   8  17       79.87      105.99     17.91 o 
  -4   0  18      443.46      413.75     34.23 o 
  -3   0  18      716.88      762.05     43.13 o 
  -2   0  18      354.57      371.94     30.77 o 
  -1   0  18      189.25      179.74     25.28 o 
   0   0  18      211.40      239.86     27.41 o 
   1   0  18      163.42      189.25     26.80 o 
   2   0  18       52.71       62.20     24.01 o 
   3   0  18      707.59      730.65     36.06 o 
  -4   1  18       25.91       39.57     23.93 o 
  -3   1  18      125.34      139.74     17.63 o 
  -2   1  18       11.56       60.93     15.94 o 
  -1   1  18       10.68       20.93     14.85 o 
   0   1  18       63.40       45.64     15.35 o 
   1   1  18       44.47       47.72     15.98 o 
   2   1  18      212.06      186.99     16.29 o 
   3   1  18      406.26      392.63     20.56 o 
  -4   2  18      478.44      415.93     23.99 o 
  -3   2  18      134.74      164.30     20.37 o 
  -2   2  18      137.29      163.02     17.54 o 
  -1   2  18      246.68      241.70     18.58 o 
   0   2  18       47.57       66.99     13.55 o 
   1   2  18       55.62       87.43     14.14 o 
   2   2  18       86.86       90.51     21.73 o 
   3   2  18       78.20       74.81     15.79 o 
  -4   3  18      141.93      119.68     15.89 o 
  -3   3  18     1532.31     1371.95     34.62 o 
  -2   3  18      179.09      273.89     22.21 o 
  -1   3  18       59.54      129.38     14.50 o 
   0   3  18      377.34      364.80     18.20 o 
   1   3  18       30.82       29.91     13.51 o 
   2   3  18      334.18      313.72     18.42 o 
   3   3  18      117.65      122.35     16.95 o 
  -3   4  18        7.18       48.15     13.97 o 
  -2   4  18       42.30       45.90     13.12 o 
  -1   4  18      176.48      195.56     19.07 o 
   0   4  18        1.63       29.07     13.11 o 
   1   4  18        7.80       29.19     13.18 o 
   2   4  18       29.50       39.97     14.65 o 
  -3   5  18       89.59      103.91     34.48 o 
  -2   5  18       29.74       51.39     13.06 o 
  -1   5  18      134.54      156.51     18.17 o 
   0   5  18      413.32      409.59     18.89 o 
   1   5  18      109.85      170.96     22.46 o 
   2   5  18      449.77      424.05     25.01 o 
  -1   6  18        2.96      170.95     14.35 o 
   0   6  18      275.51      264.09     16.23 o 
   1   6  18      512.98      514.13     22.35 o 
  -1   1  19      389.91      418.00     43.03 o 
   0   1  19       39.10       50.90     17.13 o 
   0   2  19        2.27       95.47     18.07 o 
                                                 
